# Supplementary material for: Dicarbon­yl[2-hydr­oxy-3,5,7-tris­(mor­pho­linomethyl)cyclo­hepta-2,4,6-trien­onato(1–)-κ2O1,O2]rhodium(I)
Source: Acta Crystallogr Sect E Struct Rep Online. 2008 Nov 20;64(Pt 12):m1580–1. doi: 10.1107/S160053680803780X (PMC2960118; doi:10.1107/S160053680803780X)
Supplement: Supplementary file 1 [file e-64-m1580-sup1.cif]

##############################################################################
###                                                                        ###
###        Electronic paper (Acta Crystallographica Section E)             ###
###                                                                        ###
##############################################################################
#                                                                            #
# This CIF contains the data in a paper accepted for publication in Acta     #
# Crystallographica Section E. It conforms to the requirements of Notes      #
# for Authors for Section E, and has been peer reviewed under the auspices   #
# of the IUCr Commission on Journals.                                        #
#                                                                            #
# Full details of the Crystallographic Information File format               #
# are given in the paper "The Crystallographic Information File (CIF):       #
# a New Standard Archive File for Crystallography" by S. R. Hall, F. H.      #
# Allen and I. D. Brown [Acta Cryst. (1991), A47, 655-685].                  #
#                                                                            #
# The current version of the core CIF dictionary is obtainable from          #
# ftp://ftp.iucr.org/pub/cif_core.dic. The current version number is 2.4.    #
#                                                                            #
# Software is freely available for graphical display of the structure(s) in  #
# this CIF.  For information consult the CIF home page http://www.iucr.org/  #
# cif/home.html                                                              #
#                                                                            #
# This file may be used for bona fide research purposes within the           #
# scientific community so long as proper attribution is given to the journal # 
# article from which it was obtained.                                        #
#                                                                            #
##############################################################################
                                             
data_global
_audit_creation_method     'WinGX routine CIF_UPDATE'
_audit_conform_dict_name     cif_core.dic
_audit_conform_dict_version     2.3
_journal_date_recd_electronic     2008-10-23
_journal_date_accepted     2008-11-14
_journal_name_full     'Acta Crystallographica, Section E'
_journal_year     2008
_journal_volume     64
_journal_issue     12
_journal_page_first     m1580
_journal_page_last     m1581
_journal_paper_category     QM
_journal_coeditor_code     HY2163
_publ_contact_author_name     'Hill, Tania N.'
_publ_contact_author_address
;
      Department of Chemistry
      University of the Free State
      Bloemfontein 9300
      South Africa
;
_publ_contact_author_email     tania.hill@gmail.com
_publ_contact_author_fax     'Intl-27-51-401-6384'
_publ_contact_author_phone     'Intl-27-51-401-9526'
_publ_section_title
;\
Dicarbonyl[2-hydroxy-3,5,7-tris(morpholinomethyl)cyclohepta-2,4,6-\
trienonato(1-)-\k^2^O^1^,O^2^]rhodium(I)
;
loop_
    _publ_author_name
    _publ_author_address
    'Hill, Tania N.'
;
Department of Chemistry
University of the Free State
Bloemfontein 9300
South Africa
;
    'Steyl, G.'
;
Department of Chemistry
University of the Free State
Bloemfontein 9300
South Africa
;
data_I
_audit_creation_method     'WinGX routine CIF_UPDATE'
_chemical_name_systematic
;
Dicarbonyl[2-hydroxy-3,5,7-tris(morpholinomethyl)cyclohepta-2,4,6-
trienonato(1-)-\k^2^O^1^,O^2^]rhodium(I)
;
_chemical_formula_moiety     'C24 H32 N3 O7 Rh'
_chemical_formula_sum     'C24 H32 N3 O7 Rh'
_chemical_formula_iupac     '[Rh (C22 H32 N3 O5) (CO)2]'
_chemical_formula_weight     577.44
_symmetry_cell_setting     'monoclinic'
_symmetry_space_group_name_H-M     'C 2/c'
_symmetry_space_group_name_Hall     '-C 2yc'
loop_
    _symmetry_equiv_pos_as_xyz
    'x, y, z'
    '-x, y, -z+1/2'
    'x+1/2, y+1/2, z'
    '-x+1/2, y+1/2, -z+1/2'
    '-x, -y, -z'
    'x, -y, z-1/2'
    '-x+1/2, -y+1/2, -z'
    'x+1/2, -y+1/2, z-1/2'
_cell_length_a     17.7889(6)
_cell_length_b     16.6106(5)
_cell_length_c     17.7279(4)
_cell_angle_alpha     90
_cell_angle_beta     105.7720(10)
_cell_angle_gamma     90
_cell_volume     5041.1(3)
_cell_formula_units_Z     8
_cell_measurement_reflns_used     7078
_cell_measurement_theta_min     2.38
_cell_measurement_theta_max     26.33
_cell_measurement_temperature     100(2)
_exptl_crystal_description     'Needle'
_exptl_crystal_colour     'yellow'
_exptl_crystal_size_max     0.15
_exptl_crystal_size_mid     0.06
_exptl_crystal_size_min     0.05
_exptl_crystal_density_diffrn     1.522
_exptl_crystal_density_method     'not measured'
_exptl_crystal_F_000     2384
_exptl_absorpt_coefficient_mu     0.726
_exptl_absorpt_correction_type     multi-scan
_exptl_absorpt_process_details     '(SADABS; Bruker, 2001)'
_exptl_absorpt_correction_T_min     0.901
_exptl_absorpt_correction_T_max     0.966
_diffrn_radiation_type     MoK\a
_diffrn_radiation_wavelength     0.71073
_diffrn_radiation_source     'sealed tube'
_diffrn_radiation_monochromator     'graphite'
_diffrn_measurement_device_type     'Bruker X8 APEXII Kappa CCD'
_diffrn_measurement_method     '\w and \f scans'
_diffrn_detector_area_resol_mean     ?
_diffrn_reflns_number     36747
_diffrn_reflns_av_R_equivalents     0.06
_diffrn_reflns_theta_min     1.89
_diffrn_reflns_theta_max     27.00
_diffrn_reflns_theta_full     27.00
_diffrn_measured_fraction_theta_max     0.990
_diffrn_measured_fraction_theta_full     0.990
_diffrn_reflns_limit_h_min     -23
_diffrn_reflns_limit_h_max     22
_diffrn_reflns_limit_k_min     -22
_diffrn_reflns_limit_k_max     22
_diffrn_reflns_limit_l_min     -23
_diffrn_reflns_limit_l_max     21
_diffrn_standards_number     ?
_diffrn_standards_interval_count     ?
_diffrn_standards_decay_%     ?
_reflns_number_total     5450
_reflns_number_gt     4616
_reflns_threshold_expression     I>2\s(I)
_refine_ls_structure_factor_coef     Fsqd
_refine_ls_matrix_type     full
_refine_ls_R_factor_gt     0.0337
_refine_ls_wR_factor_ref     0.0696
_refine_ls_goodness_of_fit_ref     1.008
_refine_ls_restrained_S_all     1.008
_refine_ls_number_reflns     5450
_refine_ls_number_parameters     316
_refine_ls_number_restraints     0
_refine_ls_hydrogen_treatment     constr
_refine_ls_weighting_scheme     calc
_refine_ls_weighting_details
         'calc w=1/[\s^2^(Fo^2^)+(0.0228P)^2^+6.7535P] where P=(Fo^2^+2Fc^2^)/3'
_refine_ls_shift/su_max     0.001
_refine_diff_density_max     0.575
_refine_diff_density_min     -0.551
_refine_ls_extinction_method     none
loop_
    _atom_type_symbol
    _atom_type_description
    _atom_type_scat_dispersion_real
    _atom_type_scat_dispersion_imag
    _atom_type_scat_source
    C C 0.0033 0.0016 'International Tables Vol C Tables 4.2.6.8 and 6.1.1.4'
    H H 0 0 'International Tables Vol C Tables 4.2.6.8 and 6.1.1.4'
    N N 0.0061 0.0033 'International Tables Vol C Tables 4.2.6.8 and 6.1.1.4'
    O O 0.0106 0.006 'International Tables Vol C Tables 4.2.6.8 and 6.1.1.4'
    Rh Rh -1.1178 0.9187 'International Tables Vol C Tables 4.2.6.8 and 6.1.1.4'
_computing_data_collection     'APEX2 (Bruker, 2007)'
_computing_cell_refinement     'SAINT-Plus (Bruker, 2007)'
_computing_data_reduction     'SAINT-Plus (Bruker, 2007)'
_computing_structure_solution     'SHELXS97 (Sheldrick, 2008)'
_computing_structure_refinement     'SHELXL97 (Sheldrick, 2008)'
_computing_molecular_graphics     'DIAMOND (Brandenburg & Putz, 1999)'
_computing_publication_material     'WinGX (Farrugia, 1999)'
loop_
    _atom_site_type_symbol
    _atom_site_label
    _atom_site_fract_x
    _atom_site_fract_y
    _atom_site_fract_z
    _atom_site_U_iso_or_equiv
    _atom_site_adp_type
    _atom_site_calc_flag
    _atom_site_refinement_flags
    _atom_site_occupancy
    _atom_site_disorder_assembly
    _atom_site_disorder_group
    Rh Rh1 0.005201(12) 0.212518(10) 0.158973(11) 0.01523(6) Uani d . 1 . .
    N N32 -0.29013(12) 0.40449(12) 0.14152(12) 0.0184(4) Uani d . 1 . .
    N N52 -0.09972(13) 0.68641(11) 0.11782(12) 0.0193(5) Uani d . 1 . .
    N N72 0.12652(12) 0.55064(11) 0.12939(11) 0.0161(4) Uani d . 1 . .
    O O1 -0.09251(10) 0.27724(9) 0.15271(9) 0.0164(4) Uani d . 1 . .
    O O2 0.04571(10) 0.32572(9) 0.15522(9) 0.0168(4) Uani d . 1 . .
    O O35 -0.44856(11) 0.45215(11) 0.09597(11) 0.0291(4) Uani d . 1 . .
    O O55 -0.14421(12) 0.81072(10) 0.00353(12) 0.0338(5) Uani d . 1 . .
    O O75 0.19657(11) 0.67733(10) 0.06510(10) 0.0272(4) Uani d . 1 . .
    C C01 0.10082(16) 0.16569(13) 0.16882(14) 0.0186(5) Uani d . 1 . .
    C C02 -0.04121(15) 0.11321(14) 0.15654(14) 0.0191(5) Uani d . 1 . .
    O O01 0.16289(11) 0.14149(10) 0.17892(10) 0.0266(4) Uani d . 1 . .
    O O02 -0.07249(11) 0.05334(10) 0.15587(11) 0.0271(4) Uani d . 1 . .
    C C1 -0.00561(14) 0.38233(13) 0.15364(13) 0.0139(5) Uani d . 1 . .
    C C2 -0.08253(15) 0.35538(13) 0.15345(13) 0.0153(5) Uani d . 1 . .
    C C3 -0.14821(14) 0.40295(13) 0.15290(13) 0.0148(5) Uani d . 1 . .
    C C4 -0.15152(15) 0.48618(13) 0.15770(13) 0.0164(5) Uani d . 1 . .
    H H4 -0.2013 0.5066 0.158 0.02 Uiso calc R 1 . .
    C C5 -0.09482(14) 0.54493(13) 0.16221(13) 0.0153(5) Uani d . 1 . .
    C C6 -0.01989(14) 0.53233(14) 0.15582(13) 0.0154(5) Uani d . 1 . .
    H H6 0.0094 0.5803 0.1565 0.018 Uiso calc R 1 . .
    C C7 0.02014(14) 0.46255(13) 0.14867(13) 0.0144(5) Uani d . 1 . .
    C C31 -0.22148(14) 0.35437(14) 0.15082(15) 0.0201(5) Uani d . 1 . .
    H H31A -0.231 0.3155 0.1069 0.024 Uiso calc R 1 . .
    H H31B -0.2127 0.3232 0.2001 0.024 Uiso calc R 1 . .
    C C33 -0.34489(15) 0.37470(14) 0.18290(15) 0.0212(6) Uani d . 1 . .
    H H33A -0.3175 0.3657 0.2388 0.025 Uiso calc R 1 . .
    H H33B -0.3675 0.3228 0.16 0.025 Uiso calc R 1 . .
    C C34 -0.40884(16) 0.43614(16) 0.17571(16) 0.0263(6) Uani d . 1 . .
    H H34A -0.4468 0.4161 0.2031 0.032 Uiso calc R 1 . .
    H H34B -0.386 0.4868 0.2015 0.032 Uiso calc R 1 . .
    C C36 -0.39560(15) 0.47768(15) 0.05269(15) 0.0236(6) Uani d . 1 . .
    H H36A -0.3727 0.5303 0.073 0.028 Uiso calc R 1 . .
    H H36B -0.4245 0.4848 -0.0031 0.028 Uiso calc R 1 . .
    C C37 -0.33140(15) 0.41744(15) 0.05905(14) 0.0222(6) Uani d . 1 . .
    H H37A -0.3537 0.3659 0.035 0.027 Uiso calc R 1 . .
    H H37B -0.2944 0.4374 0.0305 0.027 Uiso calc R 1 . .
    C C51 -0.11655(15) 0.63133(13) 0.17494(14) 0.0184(5) Uani d . 1 . .
    H H51A -0.173 0.6339 0.1716 0.022 Uiso calc R 1 . .
    H H51B -0.0873 0.6486 0.2283 0.022 Uiso calc R 1 . .
    C C53 -0.15194(17) 0.67127(14) 0.04011(14) 0.0239(6) Uani d . 1 . .
    H H53A -0.2069 0.6774 0.0416 0.029 Uiso calc R 1 . .
    H H53B -0.1447 0.6155 0.0238 0.029 Uiso calc R 1 . .
    C C54 -0.1347(2) 0.72976(16) -0.01803(17) 0.0348(7) Uani d . 1 . .
    H H54A -0.0804 0.7217 -0.021 0.042 Uiso calc R 1 . .
    H H54B -0.1703 0.719 -0.0706 0.042 Uiso calc R 1 . .
    C C56 -0.09308(18) 0.82638(16) 0.07909(17) 0.0344(7) Uani d . 1 . .
    H H56A -0.1001 0.8827 0.0943 0.041 Uiso calc R 1 . .
    H H56B -0.0383 0.8198 0.0773 0.041 Uiso calc R 1 . .
    C C57 -0.10926(17) 0.76990(14) 0.13928(16) 0.0267(6) Uani d . 1 . .
    H H57A -0.0729 0.7815 0.1912 0.032 Uiso calc R 1 . .
    H H57B -0.1632 0.7783 0.143 0.032 Uiso calc R 1 . .
    C C71 0.10184(14) 0.46875(13) 0.13924(14) 0.0159(5) Uani d . 1 . .
    H H71A 0.1388 0.4449 0.186 0.019 Uiso calc R 1 . .
    H H71B 0.1047 0.4365 0.0931 0.019 Uiso calc R 1 . .
    C C73 0.09197(15) 0.58095(14) 0.04982(14) 0.0186(5) Uani d . 1 . .
    H H73A 0.0344 0.5756 0.0361 0.022 Uiso calc R 1 . .
    H H73B 0.1115 0.5493 0.0117 0.022 Uiso calc R 1 . .
    C C74 0.11413(16) 0.66843(14) 0.04648(15) 0.0226(6) Uani d . 1 . .
    H H74A 0.0902 0.6898 -0.0068 0.027 Uiso calc R 1 . .
    H H74B 0.0937 0.6999 0.084 0.027 Uiso calc R 1 . .
    C C76 0.23202(16) 0.64617(15) 0.14098(15) 0.0254(6) Uani d . 1 . .
    H H76A 0.2148 0.6782 0.1804 0.031 Uiso calc R 1 . .
    H H76B 0.2895 0.6514 0.1524 0.031 Uiso calc R 1 . .
    C C77 0.21100(15) 0.55855(14) 0.14762(15) 0.0214(6) Uani d . 1 . .
    H H77A 0.231 0.5256 0.1107 0.026 Uiso calc R 1 . .
    H H77B 0.2353 0.5389 0.2015 0.026 Uiso calc R 1 . .
loop_
    _atom_site_aniso_label
    _atom_site_aniso_U_11
    _atom_site_aniso_U_22
    _atom_site_aniso_U_33
    _atom_site_aniso_U_12
    _atom_site_aniso_U_13
    _atom_site_aniso_U_23
    Rh1 0.01874(11) 0.01015(9) 0.01714(10) 0.00082(8) 0.00544(7) 0.00046(8)
    N32 0.0151(12) 0.0180(10) 0.0232(11) 0.0017(8) 0.0071(9) 0.0042(8)
    N52 0.0243(13) 0.0108(9) 0.0241(12) 0.0005(8) 0.0087(9) 0.0007(8)
    N72 0.0160(12) 0.0147(10) 0.0173(11) -0.0031(8) 0.0044(9) 0.0002(8)
    O1 0.0176(9) 0.0104(8) 0.0215(9) -0.0011(7) 0.0059(7) 0.0009(6)
    O2 0.0169(10) 0.0116(8) 0.0234(9) 0.0009(7) 0.0082(7) 0.0007(7)
    O35 0.0178(11) 0.0348(11) 0.0350(11) 0.0033(8) 0.0075(9) 0.0029(8)
    O55 0.0412(14) 0.0205(10) 0.0409(12) 0.0053(9) 0.0134(10) 0.0108(8)
    O75 0.0316(12) 0.0229(9) 0.0280(11) -0.0096(8) 0.0094(9) 0.0049(8)
    C01 0.0276(16) 0.0111(11) 0.0180(13) -0.0013(11) 0.0075(11) -0.0012(9)
    C02 0.0227(15) 0.0181(13) 0.0178(13) 0.0044(11) 0.0074(11) 0.0012(10)
    O01 0.0241(12) 0.0217(9) 0.0331(11) 0.0048(8) 0.0065(9) 0.0003(8)
    O02 0.0307(12) 0.0167(9) 0.0368(11) -0.0040(8) 0.0141(9) -0.0027(8)
    C1 0.0171(14) 0.0143(11) 0.0112(11) -0.0002(10) 0.0055(10) -0.0017(9)
    C2 0.0229(14) 0.0124(11) 0.0102(11) -0.0016(10) 0.0036(10) 0.0013(9)
    C3 0.0163(13) 0.0152(11) 0.0136(12) -0.0015(10) 0.0053(10) 0.0029(9)
    C4 0.0174(14) 0.0169(12) 0.0150(12) 0.0032(10) 0.0047(10) 0.0014(9)
    C5 0.0191(14) 0.0134(11) 0.0134(12) 0.0003(10) 0.0042(10) 0.0002(9)
    C6 0.0195(14) 0.0147(11) 0.0124(12) -0.0032(10) 0.0052(10) -0.0004(9)
    C7 0.0150(14) 0.0167(11) 0.0112(12) -0.0031(9) 0.0028(9) -0.0020(9)
    C31 0.0186(14) 0.0156(12) 0.0266(14) -0.0001(10) 0.0069(11) 0.0029(10)
    C33 0.0209(15) 0.0174(12) 0.0274(14) -0.0023(10) 0.0102(11) 0.0027(10)
    C34 0.0248(16) 0.0270(14) 0.0319(16) 0.0018(12) 0.0160(13) 0.0032(11)
    C36 0.0230(16) 0.0245(14) 0.0227(14) 0.0035(11) 0.0051(11) 0.0013(11)
    C37 0.0216(15) 0.0230(13) 0.0224(14) 0.0026(11) 0.0068(11) -0.0003(10)
    C51 0.0223(15) 0.0149(11) 0.0196(13) 0.0022(10) 0.0083(11) -0.0022(10)
    C53 0.0314(17) 0.0162(12) 0.0242(14) 0.0038(11) 0.0075(12) 0.0005(10)
    C54 0.049(2) 0.0275(15) 0.0313(16) 0.0108(13) 0.0167(14) 0.0063(12)
    C56 0.0318(18) 0.0175(13) 0.052(2) -0.0038(12) 0.0075(15) 0.0067(12)
    C57 0.0326(17) 0.0140(12) 0.0319(15) 0.0007(11) 0.0060(12) -0.0026(10)
    C71 0.0185(14) 0.0131(11) 0.0163(12) -0.0027(10) 0.0054(10) -0.0018(9)
    C73 0.0207(15) 0.0176(12) 0.0172(13) -0.0026(10) 0.0045(10) -0.0004(9)
    C74 0.0294(17) 0.0188(13) 0.0188(13) -0.0043(11) 0.0050(11) 0.0003(10)
    C76 0.0214(15) 0.0232(13) 0.0309(15) -0.0067(11) 0.0057(12) 0.0027(11)
    C77 0.0193(15) 0.0186(12) 0.0261(14) -0.0026(10) 0.0060(11) 0.0000(10)
loop_
    _geom_bond_atom_site_label_1
    _geom_bond_atom_site_label_2
    _geom_bond_site_symmetry_2
    _geom_bond_distance
    _geom_bond_publ_flag
    Rh1 C01 . 1.835(3) y
    Rh1 C02 . 1.840(2) y
    Rh1 O1 . 2.0209(16) y
    Rh1 O2 . 2.0212(15) y
    N32 C31 . 1.450(3) ?
    N32 C33 . 1.456(3) ?
    N32 C37 . 1.463(3) ?
    N52 C51 . 1.455(3) ?
    N52 C53 . 1.459(3) ?
    N52 C57 . 1.460(3) ?
    N72 C71 . 1.454(3) ?
    N72 C77 . 1.455(3) ?
    N72 C73 . 1.466(3) ?
    O1 C2 . 1.310(3) ?
    O2 C1 . 1.306(3) ?
    O35 C34 . 1.423(3) ?
    O35 C36 . 1.431(3) ?
    O55 C54 . 1.421(3) ?
    O55 C56 . 1.424(3) ?
    O75 C76 . 1.419(3) ?
    O75 C74 . 1.421(3) ?
    C01 O01 . 1.143(3) ?
    C02 O02 . 1.138(3) ?
    C1 C7 . 1.419(3) ?
    C1 C2 . 1.439(3) ?
    C2 C3 . 1.408(3) ?
    C3 C4 . 1.387(3) ?
    C3 C31 . 1.525(3) ?
    C4 C5 . 1.390(3) ?
    C4 H4 . 0.95 ?
    C5 C6 . 1.384(3) ?
    C5 C51 . 1.519(3) ?
    C6 C7 . 1.384(3) ?
    C6 H6 . 0.95 ?
    C7 C71 . 1.511(3) ?
    C31 H31A . 0.99 ?
    C31 H31B . 0.99 ?
    C33 C34 . 1.508(3) ?
    C33 H33A . 0.99 ?
    C33 H33B . 0.99 ?
    C34 H34A . 0.99 ?
    C34 H34B . 0.99 ?
    C36 C37 . 1.499(3) ?
    C36 H36A . 0.99 ?
    C36 H36B . 0.99 ?
    C37 H37A . 0.99 ?
    C37 H37B . 0.99 ?
    C51 H51A . 0.99 ?
    C51 H51B . 0.99 ?
    C53 C54 . 1.507(4) ?
    C53 H53A . 0.99 ?
    C53 H53B . 0.99 ?
    C54 H54A . 0.99 ?
    C54 H54B . 0.99 ?
    C56 C57 . 1.506(4) ?
    C56 H56A . 0.99 ?
    C56 H56B . 0.99 ?
    C57 H57A . 0.99 ?
    C57 H57B . 0.99 ?
    C71 H71A . 0.99 ?
    C71 H71B . 0.99 ?
    C73 C74 . 1.511(3) ?
    C73 H73A . 0.99 ?
    C73 H73B . 0.99 ?
    C74 H74A . 0.99 ?
    C74 H74B . 0.99 ?
    C76 C77 . 1.515(3) ?
    C76 H76A . 0.99 ?
    C76 H76B . 0.99 ?
    C77 H77A . 0.99 ?
    C77 H77B . 0.99 ?
loop_
    _geom_angle_atom_site_label_1
    _geom_angle_atom_site_label_2
    _geom_angle_atom_site_label_3
    _geom_angle_site_symmetry_1
    _geom_angle_site_symmetry_3
    _geom_angle
    _geom_angle_publ_flag
    C01 Rh1 C02 . . 91.18(11) ?
    C01 Rh1 O1 . . 172.67(8) ?
    C02 Rh1 O1 . . 95.85(9) ?
    C01 Rh1 O2 . . 93.89(9) ?
    C02 Rh1 O2 . . 174.27(9) ?
    O1 Rh1 O2 . . 79.18(6) ?
    C31 N32 C33 . . 113.94(19) ?
    C31 N32 C37 . . 112.11(19) ?
    C33 N32 C37 . . 109.3(2) ?
    C51 N52 C53 . . 110.49(19) ?
    C51 N52 C57 . . 110.82(19) ?
    C53 N52 C57 . . 108.7(2) ?
    C71 N72 C77 . . 112.65(19) ?
    C71 N72 C73 . . 112.05(18) ?
    C77 N72 C73 . . 108.68(19) ?
    C2 O1 Rh1 . . 114.49(15) ?
    C1 O2 Rh1 . . 114.66(14) ?
    C34 O35 C36 . . 111.5(2) ?
    C54 O55 C56 . . 109.5(2) ?
    C76 O75 C74 . . 110.30(19) ?
    O01 C01 Rh1 . . 174.5(2) ?
    O02 C02 Rh1 . . 177.1(2) ?
    O2 C1 C7 . . 116.2(2) ?
    O2 C1 C2 . . 115.77(19) ?
    C7 C1 C2 . . 127.9(2) ?
    O1 C2 C3 . . 116.5(2) ?
    O1 C2 C1 . . 115.8(2) ?
    C3 C2 C1 . . 127.7(2) ?
    C4 C3 C2 . . 127.4(2) ?
    C4 C3 C31 . . 118.6(2) ?
    C2 C3 C31 . . 113.90(19) ?
    C3 C4 C5 . . 131.4(2) ?
    C3 C4 H4 . . 114.3 ?
    C5 C4 H4 . . 114.3 ?
    C6 C5 C4 . . 126.1(2) ?
    C6 C5 C51 . . 116.4(2) ?
    C4 C5 C51 . . 117.5(2) ?
    C7 C6 C5 . . 131.7(2) ?
    C7 C6 H6 . . 114.2 ?
    C5 C6 H6 . . 114.2 ?
    C6 C7 C1 . . 126.7(2) ?
    C6 C7 C71 . . 119.2(2) ?
    C1 C7 C71 . . 114.0(2) ?
    N32 C31 C3 . . 112.75(19) ?
    N32 C31 H31A . . 109 ?
    C3 C31 H31A . . 109 ?
    N32 C31 H31B . . 109 ?
    C3 C31 H31B . . 109 ?
    H31A C31 H31B . . 107.8 ?
    N32 C33 C34 . . 108.66(19) ?
    N32 C33 H33A . . 110 ?
    C34 C33 H33A . . 110 ?
    N32 C33 H33B . . 110 ?
    C34 C33 H33B . . 110 ?
    H33A C33 H33B . . 108.3 ?
    O35 C34 C33 . . 111.7(2) ?
    O35 C34 H34A . . 109.3 ?
    C33 C34 H34A . . 109.3 ?
    O35 C34 H34B . . 109.3 ?
    C33 C34 H34B . . 109.3 ?
    H34A C34 H34B . . 107.9 ?
    O35 C36 C37 . . 111.1(2) ?
    O35 C36 H36A . . 109.4 ?
    C37 C36 H36A . . 109.4 ?
    O35 C36 H36B . . 109.4 ?
    C37 C36 H36B . . 109.4 ?
    H36A C36 H36B . . 108 ?
    N32 C37 C36 . . 109.8(2) ?
    N32 C37 H37A . . 109.7 ?
    C36 C37 H37A . . 109.7 ?
    N32 C37 H37B . . 109.7 ?
    C36 C37 H37B . . 109.7 ?
    H37A C37 H37B . . 108.2 ?
    N52 C51 C5 . . 112.45(19) ?
    N52 C51 H51A . . 109.1 ?
    C5 C51 H51A . . 109.1 ?
    N52 C51 H51B . . 109.1 ?
    C5 C51 H51B . . 109.1 ?
    H51A C51 H51B . . 107.8 ?
    N52 C53 C54 . . 109.8(2) ?
    N52 C53 H53A . . 109.7 ?
    C54 C53 H53A . . 109.7 ?
    N52 C53 H53B . . 109.7 ?
    C54 C53 H53B . . 109.7 ?
    H53A C53 H53B . . 108.2 ?
    O55 C54 C53 . . 111.4(2) ?
    O55 C54 H54A . . 109.3 ?
    C53 C54 H54A . . 109.3 ?
    O55 C54 H54B . . 109.3 ?
    C53 C54 H54B . . 109.3 ?
    H54A C54 H54B . . 108 ?
    O55 C56 C57 . . 110.9(2) ?
    O55 C56 H56A . . 109.5 ?
    C57 C56 H56A . . 109.5 ?
    O55 C56 H56B . . 109.5 ?
    C57 C56 H56B . . 109.5 ?
    H56A C56 H56B . . 108 ?
    N52 C57 C56 . . 110.4(2) ?
    N52 C57 H57A . . 109.6 ?
    C56 C57 H57A . . 109.6 ?
    N52 C57 H57B . . 109.6 ?
    C56 C57 H57B . . 109.6 ?
    H57A C57 H57B . . 108.1 ?
    N72 C71 C7 . . 114.07(19) ?
    N72 C71 H71A . . 108.7 ?
    C7 C71 H71A . . 108.7 ?
    N72 C71 H71B . . 108.7 ?
    C7 C71 H71B . . 108.7 ?
    H71A C71 H71B . . 107.6 ?
    N72 C73 C74 . . 108.80(19) ?
    N72 C73 H73A . . 109.9 ?
    C74 C73 H73A . . 109.9 ?
    N72 C73 H73B . . 109.9 ?
    C74 C73 H73B . . 109.9 ?
    H73A C73 H73B . . 108.3 ?
    O75 C74 C73 . . 110.8(2) ?
    O75 C74 H74A . . 109.5 ?
    C73 C74 H74A . . 109.5 ?
    O75 C74 H74B . . 109.5 ?
    C73 C74 H74B . . 109.5 ?
    H74A C74 H74B . . 108.1 ?
    O75 C76 C77 . . 111.6(2) ?
    O75 C76 H76A . . 109.3 ?
    C77 C76 H76A . . 109.3 ?
    O75 C76 H76B . . 109.3 ?
    C77 C76 H76B . . 109.3 ?
    H76A C76 H76B . . 108 ?
    N72 C77 C76 . . 109.4(2) ?
    N72 C77 H77A . . 109.8 ?
    C76 C77 H77A . . 109.8 ?
    N72 C77 H77B . . 109.8 ?
    C76 C77 H77B . . 109.8 ?
    H77A C77 H77B . . 108.3 ?
loop_
    _geom_torsion_atom_site_label_1
    _geom_torsion_atom_site_label_2
    _geom_torsion_atom_site_label_3
    _geom_torsion_atom_site_label_4
    _geom_torsion_site_symmetry_1
    _geom_torsion_site_symmetry_2
    _geom_torsion_site_symmetry_3
    _geom_torsion_site_symmetry_4
    _geom_torsion
    _geom_torsion_publ_flag
    C02 Rh1 O1 C2 . . . . 179.63(15) ?
    O2 Rh1 O1 C2 . . . . -3.26(14) ?
    C01 Rh1 O2 C1 . . . . -175.31(16) ?
    O1 Rh1 O2 C1 . . . . 2.28(15) ?
    Rh1 O2 C1 C7 . . . . -178.22(15) ?
    Rh1 O2 C1 C2 . . . . -1.0(2) ?
    Rh1 O1 C2 C3 . . . . -177.12(15) ?
    Rh1 O1 C2 C1 . . . . 3.7(2) ?
    O2 C1 C2 O1 . . . . -1.8(3) ?
    C7 C1 C2 O1 . . . . 175.0(2) ?
    O2 C1 C2 C3 . . . . 179.1(2) ?
    C7 C1 C2 C3 . . . . -4.1(4) ?
    O1 C2 C3 C4 . . . . 176.3(2) ?
    C1 C2 C3 C4 . . . . -4.7(4) ?
    O1 C2 C3 C31 . . . . -0.5(3) ?
    C1 C2 C3 C31 . . . . 178.6(2) ?
    C2 C3 C4 C5 . . . . 1.8(4) ?
    C31 C3 C4 C5 . . . . 178.4(2) ?
    C3 C4 C5 C6 . . . . 6.2(4) ?
    C3 C4 C5 C51 . . . . -174.1(2) ?
    C4 C5 C6 C7 . . . . -4.5(4) ?
    C51 C5 C6 C7 . . . . 175.8(2) ?
    C5 C6 C7 C1 . . . . -6.5(4) ?
    C5 C6 C7 C71 . . . . 177.4(2) ?
    O2 C1 C7 C6 . . . . -171.5(2) ?
    C2 C1 C7 C6 . . . . 11.7(4) ?
    O2 C1 C7 C71 . . . . 4.8(3) ?
    C2 C1 C7 C71 . . . . -172.0(2) ?
    C33 N32 C31 C3 . . . . -145.6(2) ?
    C37 N32 C31 C3 . . . . 89.6(2) ?
    C4 C3 C31 N32 . . . . 9.4(3) ?
    C2 C3 C31 N32 . . . . -173.6(2) ?
    C31 N32 C33 C34 . . . . 174.1(2) ?
    C37 N32 C33 C34 . . . . -59.6(3) ?
    C36 O35 C34 C33 . . . . -56.2(3) ?
    N32 C33 C34 O35 . . . . 58.3(3) ?
    C34 O35 C36 C37 . . . . 55.3(3) ?
    C31 N32 C37 C36 . . . . -172.9(2) ?
    C33 N32 C37 C36 . . . . 59.7(3) ?
    O35 C36 C37 N32 . . . . -57.1(3) ?
    C53 N52 C51 C5 . . . . 68.7(3) ?
    C57 N52 C51 C5 . . . . -170.8(2) ?
    C6 C5 C51 N52 . . . . 51.4(3) ?
    C4 C5 C51 N52 . . . . -128.3(2) ?
    C51 N52 C53 C54 . . . . 179.0(2) ?
    C57 N52 C53 C54 . . . . 57.2(3) ?
    C56 O55 C54 C53 . . . . 59.1(3) ?
    N52 C53 C54 O55 . . . . -59.1(3) ?
    C54 O55 C56 C57 . . . . -58.6(3) ?
    C51 N52 C57 C56 . . . . -179.0(2) ?
    C53 N52 C57 C56 . . . . -57.4(3) ?
    O55 C56 C57 N52 . . . . 58.8(3) ?
    C77 N72 C71 C7 . . . . 159.88(19) ?
    C73 N72 C71 C7 . . . . -77.2(2) ?
    C6 C7 C71 N72 . . . . -6.9(3) ?
    C1 C7 C71 N72 . . . . 176.48(19) ?
    C71 N72 C73 C74 . . . . 174.7(2) ?
    C77 N72 C73 C74 . . . . -60.2(2) ?
    C76 O75 C74 C73 . . . . -58.6(3) ?
    N72 C73 C74 O75 . . . . 60.3(3) ?
    C74 O75 C76 C77 . . . . 57.3(3) ?
    C71 N72 C77 C76 . . . . -176.41(19) ?
    C73 N72 C77 C76 . . . . 58.8(2) ?
    O75 C76 C77 N72 . . . . -57.9(3) ?
loop_
    _geom_hbond_atom_site_label_D
    _geom_hbond_atom_site_label_H
    _geom_hbond_atom_site_label_A
    _geom_hbond_site_symmetry_A
    _geom_hbond_distance_DH
    _geom_hbond_distance_HA
    _geom_hbond_distance_DA
    _geom_hbond_angle_DHA
    _geom_hbond_publ_flag
    C4 H4 N32 . 0.95 2.28 2.760(3) 110 y
    C6 H6 N72 . 0.95 2.31 2.785(3) 110 y
    C36 H36A O01 3_455 0.99 2.59 3.497(3) 153 y
    C53 H53A O55 7_465 0.99 2.56 3.509(4) 161 y
