# Supplementary material for: Dicarbon­yl[2-hydr­oxy-3,5,7-tris­(mor­pho­linomethyl)cyclo­hepta-2,4,6-trien­onato(1–)-κ2O1,O2]rhodium(I)
Source: Acta Crystallogr Sect E Struct Rep Online. 2008 Nov 20;64(Pt 12):m1580–1. doi: 10.1107/S160053680803780X (PMC2960118; doi:10.1107/S160053680803780X)
Supplement: Supplementary file 2 [file e-64-m1580-Isup2.hkl]

#
# h,k,l, Fc-squared, Fo-squared, sigma(Fo-squared) and status flag
#
data_I
_shelx_title ' 6GGS1_0m in C2/c'
_shelx_refln_list_code          4
_shelx_F_calc_maximum      814.36
_exptl_crystal_F_000      2384.00
_reflns_d_resolution_high  0.7828
 
loop_
 _symmetry_equiv_pos_as_xyz
 'x, y, z'
 '-x, y, -z+1/2'
 'x+1/2, y+1/2, z'
 '-x+1/2, y+1/2, -z+1/2'
 '-x, -y, -z'
 'x, -y, z-1/2'
 '-x+1/2, -y+1/2, -z'
 'x+1/2, -y+1/2, z-1/2'
 
_cell_length_a    17.7889
_cell_length_b    16.6106
_cell_length_c    17.7279
_cell_angle_alpha  90.000
_cell_angle_beta  105.772
_cell_angle_gamma  90.000
 
_shelx_F_squared_multiplier     1.000
 
loop_
 _refln_index_h
 _refln_index_k
 _refln_index_l
 _refln_F_squared_calc
 _refln_F_squared_meas
 _refln_F_squared_sigma
 _refln_observed_status
   2   0   0   212160.42   218425.92   5476.17 o
   4   0   0    21933.59    21670.24    478.30 o
   6   0   0    19382.29    19052.50    493.88 o
   8   0   0    79259.59    79721.02   1573.02 o
  10   0   0    84384.55    86538.65   2005.76 o
  12   0   0    32105.39    29495.53    902.46 o
  14   0   0    19196.75    18953.10    609.62 o
  16   0   0      111.50      -75.24    203.71 o
  18   0   0    14082.77    14893.43   1314.67 o
  20   0   0    19748.92    19770.63   1597.02 o
   3   1   0    10171.99    10660.79    168.09 o
   5   1   0      821.22     1002.33     85.93 o
   7   1   0      632.62      837.17     95.14 o
   9   1   0    16591.69    19079.49    434.13 o
  11   1   0     1838.32     1935.16    137.04 o
  13   1   0     1095.73     1386.59    165.70 o
  15   1   0      841.23      853.47    156.11 o
  17   1   0     2313.72     2413.25    354.65 o
  19   1   0     1770.38     2115.36    465.52 o
  21   1   0       59.15      -75.66    307.99 o
   0   2   0    39482.18    42636.86    819.32 o
   2   2   0    30461.63    31948.90    374.93 o
   4   2   0    30567.28    30629.50    407.44 o
   6   2   0    53018.28    52115.24   1083.20 o
   8   2   0    46315.68    42369.29    643.34 o
  10   2   0    32392.60    31238.96    563.33 o
  12   2   0    22438.37    21225.97    455.31 o
  14   2   0    11344.98    11149.04    394.02 o
  16   2   0    11233.47    10414.85    443.19 o
  18   2   0     6485.84     6649.34    908.24 o
  20   2   0     5903.97     5059.09    723.99 o
   1   3   0    20545.71    21176.92    228.63 o
   3   3   0    25580.58    25309.35    327.08 o
   5   3   0    48446.13    49846.46    662.86 o
   7   3   0   122034.93   129041.88   1614.35 o
   9   3   0    10362.92     9462.03    296.38 o
  11   3   0    15826.28    15078.13    416.69 o
  13   3   0    14508.56    14813.26    439.63 o
  15   3   0     3592.49     3673.68    276.48 o
  17   3   0      501.41      289.07    261.98 o
  19   3   0     3006.57     2259.92    945.15 o
  21   3   0      517.51      336.05    350.58 o
   0   4   0       78.92      -79.04     68.05 o
   2   4   0    93600.35    95833.60   1021.95 o
   4   4   0     9679.00     9348.06    183.96 o
   6   4   0     4250.69     3770.53    151.66 o
   8   4   0    27744.93    27478.08    512.82 o
  10   4   0    22837.04    22442.65    512.54 o
  12   4   0     7340.82     7718.43    317.15 o
  14   4   0     2590.45     2470.42    234.16 o
  16   4   0     7297.13     6963.38    639.56 o
  18   4   0      580.43      228.07    269.73 o
  20   4   0     1881.45     1443.93    426.24 o
   1   5   0    28399.86    28298.95    344.92 o
   3   5   0   107296.60   108949.72   1120.83 o
   5   5   0    22707.40    21218.86    307.44 o
   7   5   0    83537.43    82480.85   1309.07 o
   9   5   0    52872.62    52098.15    865.39 o
  11   5   0    25541.34    25696.63    588.44 o
  13   5   0    24686.12    24098.59    593.39 o
  15   5   0    20357.50    20338.09    622.10 o
  17   5   0    15107.81    15242.49    958.37 o
  19   5   0     3719.74     3978.01    484.89 o
  21   5   0     4526.46     3871.33    639.11 o
   0   6   0    13690.03    14991.54    337.53 o
   2   6   0     6617.62     6214.09    132.14 o
   4   6   0     5857.58     5521.96    138.39 o
   6   6   0     1526.69     1466.28    119.81 o
   8   6   0       84.27      121.68     76.70 o
  10   6   0     1177.13     1007.00    164.99 o
  12   6   0      981.03     1041.19    190.38 o
  14   6   0     2399.03     2851.61    250.41 o
  16   6   0     1153.52     2177.92    439.48 o
  18   6   0        0.33     -101.22    326.10 o
  20   6   0       31.62       62.17    337.85 o
   1   7   0    75168.71    74930.13    817.91 o
   3   7   0    84294.86    81585.07    884.55 o
   5   7   0    84741.84    82821.27   1033.99 o
   7   7   0    23585.67    21728.84    410.99 o
   9   7   0    32967.33    32483.39    526.82 o
  11   7   0    14021.65    13625.37    361.97 o
  13   7   0    25496.26    25079.70    610.33 o
  15   7   0    18266.29    18830.40    992.21 o
  17   7   0    17064.79    16145.23    994.54 o
  19   7   0     5056.82     5351.41    611.30 o
   0   8   0    59108.78    61546.02   1130.01 o
   2   8   0    15209.22    15940.70    267.98 o
   4   8   0      476.41      314.05     92.86 o
   6   8   0      799.64      773.29    116.34 o
   8   8   0        8.53      -37.70     83.95 o
  10   8   0     8181.36     8108.00    225.25 o
  12   8   0      237.02      113.45    177.49 o
  14   8   0      783.58     1091.05    247.36 o
  16   8   0      610.30      384.65    378.46 o
  18   8   0        6.17      121.02    276.11 o
  20   8   0     1295.22      858.73    338.51 o
   1   9   0    42032.36    41969.04    569.69 o
   3   9   0    20980.62    20143.85    325.57 o
   5   9   0    67473.60    66518.84    827.37 o
   7   9   0    20749.96    20257.12    383.11 o
   9   9   0    35762.51    35488.14    535.48 o
  11   9   0     4782.90     4977.67    230.73 o
  13   9   0     1648.25     1879.60    200.27 o
  15   9   0     5957.25     5848.84    718.24 o
  17   9   0     5812.25     5908.59    543.57 o
  19   9   0     5776.72     5688.49    579.31 o
   0  10   0      661.97      700.63    103.55 o
   2  10   0    14652.00    14104.21    286.18 o
   4  10   0    23846.11    23447.40    412.34 o
   6  10   0    49551.92    49936.67    672.58 o
   8  10   0    15065.05    14994.76    318.34 o
  10  10   0     7562.05     7667.53    235.97 o
  12  10   0     9384.64     8770.46    307.85 o
  14  10   0     8786.42     8383.26    493.01 o
  16  10   0     4432.07     4901.90    603.58 o
  18  10   0     1605.18     1610.74    395.26 o
   1  11   0    10360.22     9931.65    246.44 o
   3  11   0    12000.66    11914.89    275.35 o
   5  11   0    13342.83    13490.51    316.93 o
   7  11   0     8164.77     8546.43    240.87 o
   9  11   0     1345.47     1155.65    126.60 o
  11  11   0     3571.30     3757.63    215.08 o
  13  11   0     2882.08     3081.80    309.55 o
  15  11   0     3102.67     2895.36    420.45 o
  17  11   0     2749.08     1716.99    407.92 o
   0  12   0    44474.07    45616.38    882.57 o
   2  12   0    61156.74    62683.98    836.38 o
   4  12   0    36226.54    35452.10    579.23 o
   6  12   0    27543.77    27127.79    491.94 o
   8  12   0    32103.26    30947.64    478.84 o
  10  12   0    16073.31    16091.64    357.78 o
  12  12   0    15990.50    15328.65    571.32 o
  14  12   0    10884.09    11000.10    582.16 o
  16  12   0    10329.64    10279.20    695.90 o
  18  12   0     5100.78     4632.33    547.99 o
   1  13   0      738.05      675.10    126.94 o
   3  13   0      983.02     1025.73    143.36 o
   5  13   0      772.03      837.25    140.05 o
   7  13   0     2336.68     2377.20    183.52 o
   9  13   0     3198.37     3085.91    198.08 o
  11  13   0     5614.48     5299.76    369.54 o
  13  13   0      791.97     1157.98    329.58 o
  15  13   0      111.56     -221.19    236.34 o
  17  13   0      616.62      332.28    330.20 o
   0  14   0     9587.29     9916.28    377.44 o
   2  14   0    10064.87    10669.91    331.01 o
   4  14   0    22962.47    23727.89    533.25 o
   6  14   0    15852.57    16001.49    446.94 o
   8  14   0    14992.02    15487.90    426.55 o
  10  14   0    13605.96    13264.82    465.99 o
  12  14   0    24478.43    24751.52    975.20 o
  14  14   0    13485.57    11795.92    885.00 o
  16  14   0     5787.76     5606.95    500.09 o
   1  15   0    11360.32    10436.51    285.27 o
   3  15   0     2591.91     3003.34    191.17 o
   5  15   0     5174.53     5228.91    362.63 o
   7  15   0    12092.02    11163.85    485.40 o
   9  15   0        4.09      101.77    208.30 o
  11  15   0     1462.93     1934.07    319.24 o
  13  15   0     4129.33     3747.19    429.48 o
  15  15   0      767.17      485.46    262.92 o
   0  16   0    17168.13    16752.76    794.57 o
   2  16   0    14929.98    14900.58    432.34 o
   4  16   0    15976.26    16264.08    822.75 o
   6  16   0     8399.81     8127.98    652.77 o
   8  16   0    12515.95    12527.40    695.97 o
  10  16   0    13150.20    12691.56    647.91 o
  12  16   0     8573.43     8417.91    558.33 o
  14  16   0     3537.25     3574.57    424.59 o
   1  17   0     7526.53     7709.65    482.77 o
   3  17   0     4495.66     5139.49    487.45 o
   5  17   0    21255.17    19674.21    869.84 o
   7  17   0    15352.79    14179.07    843.10 o
   9  17   0     5526.68     5314.60    531.44 o
  11  17   0     4201.06     5788.23    500.27 o
  13  17   0     1593.68     1283.31    333.43 o
   0  18   0     7696.83     7657.89   1126.32 o
   2  18   0     8252.00     8096.04    518.64 o
   4  18   0     2061.00     2130.17    354.26 o
   6  18   0      859.87      936.96    307.04 o
   8  18   0     1703.47     1967.33    379.08 o
  10  18   0     2465.61     2757.40    442.35 o
   1  19   0    22000.42    21536.10    831.95 o
   3  19   0    25207.82    24687.65    893.42 o
   5  19   0    10563.75     9094.35    975.94 o
   7  19   0     5013.32     4844.55    545.16 o
   9  19   0    11199.82    10853.61    945.27 o
   0  20   0     1686.44     2559.46    502.65 o
   2  20   0     1051.72      615.53    445.13 o
   4  20   0     1222.26      782.03    356.80 o
   6  20   0       30.91     -426.46    213.23 o
   1  21   0    11707.84    10839.39    697.06 o
   3  21   0     8672.61     8387.18    598.51 o
 -21   1   1      926.76     1000.81    415.73 o
 -19   1   1     2275.87     2677.88    781.76 o
 -17   1   1     2613.46     2747.86    348.66 o
 -15   1   1     4395.26     4390.25    220.10 o
 -13   1   1    12900.23    12852.54    332.86 o
 -11   1   1    19143.77    18803.78    411.34 o
  -9   1   1      114.61      249.86     83.13 o
  -7   1   1    36722.12    37119.80    567.07 o
  -5   1   1   136332.91   136315.63   1562.19 o
  -3   1   1    56909.52    58873.92    654.50 o
  -1   1   1   112863.05   115248.75   2190.35 o
   3   1   1   281370.44   285452.44   3200.25 o
   5   1   1    25769.81    25468.79    384.08 o
   7   1   1    47856.21    47748.25    669.97 o
   9   1   1    49790.19    49362.77    877.20 o
  11   1   1    24745.88    23921.32    546.64 o
  13   1   1    38598.82    37970.37    697.20 o
  15   1   1    14583.41    14269.62    411.88 o
  17   1   1     9432.10    10220.37    588.11 o
  19   1   1     7984.51     7143.67    715.69 o
  21   1   1    11246.20    10988.20    942.42 o
 -22   2   1       72.95      269.93    734.93 o
 -20   2   1       63.27        9.88    306.57 o
 -18   2   1      118.18     -186.92    357.34 o
 -16   2   1      612.15      350.63    186.81 o
 -14   2   1      803.70      627.26    167.47 o
 -12   2   1      942.17      917.57    126.50 o
 -10   2   1     3460.49     3113.18    155.28 o
  -8   2   1    36709.79    38049.52    551.97 o
  -6   2   1    13553.41    14028.08    310.23 o
  -4   2   1    13215.09    14292.38    204.71 o
  -2   2   1      943.77      961.67     42.42 o
   0   2   1     9777.28    10020.18    175.65 o
   2   2   1    14841.61    15523.82    198.72 o
   4   2   1      186.88       74.43     62.71 o
   6   2   1      601.93      455.79     86.52 o
   8   2   1     1471.04     1512.53    184.61 o
  10   2   1    16379.67    16499.09    419.77 o
  12   2   1     5457.06     5258.81    225.39 o
  14   2   1     2177.26     2509.94    183.84 o
  16   2   1    10280.73     9806.66    575.99 o
  18   2   1     4426.39     4736.23    597.45 o
  20   2   1       48.29     -216.96    320.89 o
 -21   3   1      465.54     -110.37    343.88 o
 -19   3   1     1598.30     1858.63    454.93 o
 -17   3   1     2061.10     2293.47    354.95 o
 -15   3   1      940.72     1074.44    186.32 o
 -13   3   1     8576.90     8205.76    324.14 o
 -11   3   1    11364.87    11056.54    344.95 o
  -9   3   1    20325.85    20726.71    416.20 o
  -7   3   1     2715.88     1868.66    113.41 o
  -5   3   1    23944.91    22875.87    316.47 o
  -3   3   1       18.12      -57.94     48.34 o
  -1   3   1      582.35      528.25     46.10 o
   1   3   1   228966.41   236943.91   2159.40 o
   3   3   1    57414.98    57472.25    635.97 o
   5   3   1    29804.27    30334.40    428.83 o
   7   3   1    15780.58    14720.43    357.22 o
   9   3   1    48219.54    48457.20    873.41 o
  11   3   1    13831.64    14006.73    406.43 o
  13   3   1     3142.16     3175.92    239.76 o
  15   3   1    11657.31    12548.07    444.17 o
  17   3   1     3382.71     3501.46    533.58 o
  19   3   1     5781.52     5290.26   1144.44 o
  21   3   1     3922.58     4746.45    698.14 o
 -20   4   1     1940.18     1357.12    492.23 o
 -18   4   1     2946.30     2819.04    405.20 o
 -16   4   1     1894.88     1452.73    478.11 o
 -14   4   1      532.76      668.58    211.73 o
 -12   4   1     3734.64     3467.83    235.82 o
 -10   4   1    20937.16    20376.89    477.58 o
  -8   4   1    45106.49    46618.85    714.95 o
  -6   4   1    27227.92    27215.24    377.08 o
  -4   4   1     7834.71     8775.05    166.62 o
  -2   4   1     2672.69     2898.32     76.58 o
   0   4   1    44993.67    46879.32    486.10 o
   2   4   1   100545.41   103402.66   1013.72 o
   4   4   1    45038.21    46588.02    544.89 o
   6   4   1    99848.73   105570.27   1274.63 o
   8   4   1    16961.89    15401.53    358.18 o
  10   4   1    19415.51    17902.75    454.69 o
  12   4   1    35257.86    35689.64    753.88 o
  14   4   1    14815.68    15850.68    492.52 o
  16   4   1     6859.33     6856.15    651.40 o
  18   4   1    10495.78     9394.52    785.41 o
  20   4   1    11351.23    12430.79    962.33 o
 -21   5   1      114.41      136.82    358.73 o
 -19   5   1      704.75      552.71    312.40 o
 -17   5   1      115.25      323.22    266.72 o
 -15   5   1      864.72      936.21    198.84 o
 -13   5   1     1532.15     1448.46    204.83 o
 -11   5   1       32.73       87.27    193.02 o
  -9   5   1      705.65      647.36    123.77 o
  -7   5   1    11988.19    12889.19    249.20 o
  -5   5   1      853.94      675.48     72.64 o
  -3   5   1    38611.14    39151.98    418.99 o
  -1   5   1     3723.09     3585.92     90.80 o
   1   5   1     2719.84     3641.29     98.35 o
   3   5   1     3287.07     4163.61    117.38 o
   5   5   1     3558.50     3267.45    110.99 o
   7   5   1    10257.94    11102.97    271.05 o
   9   5   1     8662.17     7860.17    296.87 o
  11   5   1    17777.93    17886.95    510.67 o
  13   5   1     7440.19     8265.81    445.82 o
  15   5   1     5286.93     5401.83    352.34 o
  17   5   1     5698.62     4798.29    603.14 o
  19   5   1     1168.75     2130.95    478.27 o
 -20   6   1      624.81      333.77    310.31 o
 -18   6   1     1204.24     1626.82    377.20 o
 -16   6   1     3421.81     3809.30    523.46 o
 -14   6   1    33982.70    33445.20    752.48 o
 -12   6   1    12850.02    12962.22    482.12 o
 -10   6   1    17735.70    18324.25    426.91 o
  -8   6   1    18934.15    17818.31    333.34 o
  -6   6   1    58052.16    56860.14    718.11 o
  -4   6   1   126557.55   130029.05   1341.01 o
  -2   6   1    36938.16    36669.86    404.91 o
   0   6   1    47979.07    49915.52    561.96 o
   2   6   1    29845.61    29243.15    355.03 o
   4   6   1    28475.20    26440.40    350.35 o
   6   6   1    33896.27    31574.89    513.63 o
   8   6   1    43208.18    42116.02    681.10 o
  10   6   1    50323.28    49624.50    801.81 o
  12   6   1    24851.77    24913.42    604.85 o
  14   6   1    29590.87    29384.29    704.48 o
  16   6   1    19846.37    19933.12   1058.67 o
  18   6   1     6383.21     6144.32    698.58 o
  20   6   1     5108.27     5455.16    710.17 o
 -19   7   1     1933.42     1153.13    364.30 o
 -17   7   1     1535.87     1316.97    399.03 o
 -15   7   1     3369.85     3127.90    885.68 o
 -13   7   1     2318.20     2587.93    234.25 o
 -11   7   1      101.86      -37.60    114.95 o
  -9   7   1     3221.78     3563.15    169.22 o
  -7   7   1     1189.95     1598.70    113.49 o
  -5   7   1      565.64      470.13     94.53 o
  -3   7   1     2377.93     2599.02     92.26 o
  -1   7   1      896.12     1099.36     75.00 o
   1   7   1        0.24       12.02     64.03 o
   3   7   1     4742.12     5685.53    180.34 o
   5   7   1      123.45      341.56     86.93 o
   7   7   1      677.01      537.48    108.61 o
   9   7   1      322.80      319.30    125.45 o
  11   7   1      217.72      249.32    133.83 o
  13   7   1     3724.64     3808.30    320.63 o
  15   7   1     3734.22     3983.32    434.61 o
  17   7   1       80.39      -34.34    246.42 o
  19   7   1      243.26      535.17    309.67 o
 -20   8   1      944.98      588.58    316.66 o
 -18   8   1     3076.42     3192.36    481.94 o
 -16   8   1     3549.72     2845.91    397.35 o
 -14   8   1     1101.47      800.38    242.96 o
 -12   8   1      833.83      874.63    150.32 o
 -10   8   1     6739.55     6616.11    223.17 o
  -8   8   1     7208.45     6847.57    197.41 o
  -6   8   1    25359.74    24535.19    407.64 o
  -4   8   1    11391.24    10453.64    206.70 o
  -2   8   1    54097.74    52473.85    635.76 o
   0   8   1     6397.68     5203.97    156.12 o
   2   8   1    76743.84    76293.50    878.08 o
   4   8   1   142944.36   148971.78   1768.73 o
   6   8   1    29284.28    27921.23    425.11 o
   8   8   1    26826.94    25365.36    441.98 o
  10   8   1    11564.64    11868.28    358.82 o
  12   8   1    23314.96    23011.26    524.17 o
  14   8   1    19084.29    19265.18    752.02 o
  16   8   1    13694.26    12031.10    680.23 o
  18   8   1     5878.08     4996.94    741.54 o
 -19   9   1      290.36      401.64    293.14 o
 -17   9   1     3621.15     3748.38    462.71 o
 -15   9   1     1538.54     1386.35    330.93 o
 -13   9   1     2459.58     2367.89    207.54 o
 -11   9   1     1723.63     1684.18    141.75 o
  -9   9   1      769.13      763.79    115.06 o
  -7   9   1    17594.01    17111.12    346.01 o
  -5   9   1     2453.31     2339.79    119.88 o
  -3   9   1    12744.35    13227.48    252.91 o
  -1   9   1     4924.01     4723.22    146.02 o
   1   9   1     4146.52     4306.10    153.12 o
   3   9   1    21887.98    21372.13    338.30 o
   5   9   1    10165.61     9999.38    252.00 o
   7   9   1     9743.61     9497.06    238.78 o
   9   9   1    12136.29    11817.02    272.99 o
  11   9   1       21.29      -64.29    113.89 o
  13   9   1      209.83      353.56    152.29 o
  15   9   1     4943.14     4590.81    470.90 o
  17   9   1     4959.85     4707.74    507.67 o
  19   9   1      755.87      638.31    342.74 o
 -18  10   1      555.77      523.46    328.93 o
 -16  10   1     4546.28     3520.99    447.16 o
 -14  10   1      209.04      243.04    202.97 o
 -12  10   1     3673.74     3644.07    208.83 o
 -10  10   1     1715.44     1664.44    141.68 o
  -8  10   1     1041.54     1253.41    133.31 o
  -6  10   1     9652.97    10134.31    236.86 o
  -4  10   1    31801.81    31975.72    507.78 o
  -2  10   1    32960.55    32410.77    482.01 o
   0  10   1     4681.14     3821.24    186.56 o
   2  10   1     7305.45     7295.08    206.01 o
   4  10   1    32101.98    32487.54    515.50 o
   6  10   1    27493.42    27522.41    447.11 o
   8  10   1    14280.62    14453.99    309.69 o
  10  10   1      143.84      171.26    111.53 o
  12  10   1      768.39      926.82    160.82 o
  14  10   1     8085.63     7784.91    479.02 o
  16  10   1     6441.25     5678.27    582.08 o
  18  10   1     4226.16     4606.75    534.76 o
 -17  11   1      264.39      259.97    355.11 o
 -15  11   1     1649.19     2023.05    330.40 o
 -13  11   1     4333.47     4205.54    303.30 o
 -11  11   1     3533.73     3683.90    187.50 o
  -9  11   1    15814.42    16003.09    469.86 o
  -7  11   1    18854.88    18666.59    365.29 o
  -5  11   1    13909.04    13787.62    316.87 o
  -3  11   1    20603.06    20279.23    369.76 o
  -1  11   1    17736.42    16995.84    328.89 o
   1  11   1    36886.92    37413.62    551.05 o
   3  11   1    21952.37    21734.09    387.46 o
   5  11   1    28622.77    28533.81    493.70 o
   7  11   1    20202.16    19530.67    378.49 o
   9  11   1    17395.90    17261.70    355.00 o
  11  11   1    19196.35    19443.65    433.04 o
  13  11   1    12017.14    11906.34    577.05 o
  15  11   1    10668.38     8771.02    833.51 o
  17  11   1     8464.48     8200.56   1276.25 o
 -18  12   1     1485.65     1549.45    409.67 o
 -16  12   1     2391.47     3049.07    444.25 o
 -14  12   1      434.21      313.49    227.14 o
 -12  12   1      321.39       20.50    165.28 o
 -10  12   1     1037.87      942.25    120.09 o
  -8  12   1     9795.11     9793.55    257.98 o
  -6  12   1     4219.70     4246.30    203.66 o
  -4  12   1      238.34      262.77    120.16 o
  -2  12   1        3.44      -24.83    103.55 o
   0  12   1     6632.88     7058.13    199.57 o
   2  12   1      998.37     1005.77    125.44 o
   4  12   1     6349.69     6490.93    246.55 o
   6  12   1    12858.34    12720.74    310.43 o
   8  12   1       14.13       33.17     89.38 o
  10  12   1     1332.34     1295.47    146.70 o
  12  12   1     4094.82     4551.40    399.29 o
  14  12   1     6540.54     6117.49    458.44 o
  16  12   1      105.09     -289.17    250.84 o
 -17  13   1     1073.47      553.80    356.75 o
 -15  13   1     5651.57     5148.54    456.34 o
 -13  13   1     7565.44     6588.48    473.83 o
 -11  13   1    11611.04    11208.02    445.88 o
  -9  13   1    11376.92    11511.75    357.96 o
  -7  13   1     4629.18     4762.19    223.21 o
  -5  13   1    36032.13    36848.82    661.17 o
  -3  13   1    36371.67    36614.65    575.27 o
  -1  13   1    19292.73    19958.51    388.85 o
   1  13   1    17833.11    17919.00    366.09 o
   3  13   1    13319.50    13462.98    317.89 o
   5  13   1    15692.02    15851.66    387.65 o
   7  13   1    16592.54    16739.36    369.53 o
   9  13   1    19975.05    20320.97    431.19 o
  11  13   1    32770.77    31902.20    966.25 o
  13  13   1    18351.53    17975.83    825.73 o
  15  13   1    10178.02    10653.33    602.21 o
 -16  14   1      288.99      477.76    280.47 o
 -14  14   1      901.01      822.67    285.62 o
 -12  14   1       60.40      141.52    208.93 o
 -10  14   1       38.19      133.67    153.75 o
  -8  14   1      593.57      516.49    173.19 o
  -6  14   1      328.88      334.27    131.52 o
  -4  14   1      896.95      888.74    141.57 o
  -2  14   1     1302.54     1249.54    149.94 o
   0  14   1     9651.60     9145.21    259.04 o
   2  14   1       54.33      103.73    117.85 o
   4  14   1     6973.18     6982.74    272.46 o
   6  14   1       93.76      -83.33    155.49 o
   8  14   1     2845.45     2620.04    253.37 o
  10  14   1     2296.52     1997.53    311.40 o
  12  14   1      260.79      211.85    249.28 o
  14  14   1        4.81      165.73    264.26 o
  16  14   1      224.23      234.72    260.03 o
 -15  15   1     3819.50     3765.12    567.00 o
 -13  15   1    10064.93     9941.43    592.37 o
 -11  15   1     5183.01     5331.23    438.55 o
  -9  15   1     6435.69     5627.96    489.85 o
  -7  15   1     2932.81     3169.45    272.65 o
  -5  15   1     3127.77     3626.43    269.31 o
  -3  15   1     5086.85     5394.21    229.20 o
  -1  15   1    29795.79    29071.97    494.77 o
   1  15   1    12950.78    13290.41    334.22 o
   3  15   1     1036.71     1409.60    162.49 o
   5  15   1     9499.71    10494.98    500.14 o
   7  15   1    25880.59    25315.24    815.42 o
   9  15   1    18366.06    19321.99    732.48 o
  11  15   1    16450.05    16171.53    710.75 o
  13  15   1     5972.88     7308.14    540.75 o
  15  15   1     2145.12     2268.61    379.82 o
 -14  16   1        2.24       -7.78    221.51 o
 -12  16   1     7093.06     7817.33    542.90 o
 -10  16   1     1740.82     2021.67    326.69 o
  -8  16   1      728.19      825.19    289.32 o
  -6  16   1     2054.63     2042.15    319.91 o
  -4  16   1     4496.10     4202.94    332.90 o
  -2  16   1     6007.50     6336.63    282.37 o
   0  16   1     4428.24     4571.31    248.82 o
   2  16   1     9069.61     9692.70    379.14 o
   4  16   1    13168.71    11554.94    551.75 o
   6  16   1    16027.43    14568.90    726.07 o
   8  16   1    13102.63    12698.04    915.23 o
  10  16   1     2402.83     2394.16    494.57 o
  12  16   1      326.97      493.54    322.87 o
  14  16   1     3584.92     3545.52    568.38 o
 -13  17   1       12.88     -260.55    341.82 o
 -11  17   1     4051.98     4312.55    443.31 o
  -9  17   1     4007.20     3509.51    335.27 o
  -7  17   1     2293.49     2646.97    385.00 o
  -5  17   1     1503.18     1363.45    311.39 o
  -3  17   1     6252.27     5841.97    513.37 o
  -1  17   1    11375.04    10977.30    560.89 o
   1  17   1    10335.73     9508.47    526.84 o
   3  17   1     6622.33     7183.43    618.07 o
   5  17   1     2892.96     3279.79    373.81 o
   7  17   1     5844.18     5005.28    562.63 o
   9  17   1     5375.11     5243.75    537.36 o
  11  17   1     6973.88     6424.15    512.37 o
 -10  18   1     1780.19     2157.04    387.22 o
  -8  18   1     4917.64     5396.82    572.86 o
  -6  18   1    10741.05    10401.50   1130.96 o
  -4  18   1     5580.77     5429.88    511.57 o
  -2  18   1    11566.39    11259.39    590.18 o
   0  18   1    12676.83    12987.84    628.63 o
   2  18   1    14353.06    12823.58    715.31 o
   4  18   1     7666.36     7199.01    577.98 o
   6  18   1     6841.81     6350.43    482.40 o
   8  18   1    12479.00    11940.30    748.11 o
  10  18   1     6917.91     6920.13    628.32 o
  -9  19   1      202.33      652.76    308.26 o
  -7  19   1      201.07      116.48    259.69 o
  -5  19   1      232.04      270.43    273.52 o
  -3  19   1     3672.85     3961.83    412.20 o
  -1  19   1     1000.36      443.88    259.76 o
   1  19   1     1875.75     2226.09    386.42 o
   3  19   1     2294.59     2457.24    400.79 o
   5  19   1     1143.33     1040.15    291.76 o
   7  19   1      235.01      270.73    363.04 o
   9  19   1      832.62      756.39    312.18 o
  -6  20   1     5466.48     5018.33    913.59 o
  -4  20   1     8752.11     8951.57    657.58 o
  -2  20   1     6791.15     6501.17    578.06 o
   0  20   1    10038.25    10064.38    636.96 o
   2  20   1    11040.90    11598.54    650.23 o
   4  20   1    14012.49    13507.42    706.72 o
   6  20   1     7570.52     8120.11    681.09 o
  -3  21   1     1004.44      767.44    295.02 o
  -1  21   1     3025.46     3583.13    432.99 o
   1  21   1      231.94      268.80    245.45 o
 -22   0   2      432.68      959.17    566.75 o
 -20   0   2     2712.95     1846.55    639.22 o
 -18   0   2        0.74      -93.66    379.43 o
 -16   0   2       85.93      281.86    204.29 o
 -14   0   2     5594.55     5465.97    328.55 o
 -12   0   2     1911.18     1888.01    213.31 o
 -10   0   2      968.33     1298.40    171.62 o
  -8   0   2      938.05      856.84    137.48 o
  -6   0   2     7458.18     7959.09    271.63 o
  -4   0   2   156680.42   157467.89   2139.78 o
  -2   0   2    21553.48    21673.25    380.39 o
   2   0   2    62783.32    65967.00    987.51 o
   4   0   2    15400.88    15118.21    438.42 o
   6   0   2    52095.64    53100.59   1082.83 o
   8   0   2    30045.83    28254.98    794.25 o
  10   0   2    39045.32    37758.67   1040.25 o
  12   0   2    21299.90    22345.23    843.41 o
  14   0   2     2747.66     2777.80    348.31 o
  16   0   2     1269.96      905.84    455.31 o
  18   0   2     9434.90     9372.92   1112.31 o
  20   0   2     9061.57     9878.82   1221.69 o
 -21   1   2     1360.66      842.37    382.73 o
 -19   1   2        2.27      -32.69    268.79 o
 -17   1   2      830.45      796.22    250.98 o
 -15   1   2     1747.64     1888.69    197.77 o
 -13   1   2      764.13     1074.57    144.88 o
 -11   1   2     4784.89     4903.44    191.40 o
  -9   1   2      291.49      279.99     80.90 o
  -7   1   2     2922.82     3612.37    121.50 o
  -5   1   2    13767.14    13993.23    244.45 o
  -3   1   2     1929.81     2076.04     54.33 o
  -1   1   2    17947.27    18133.47    229.18 o
   1   1   2     9550.87     9585.46    112.72 o
   3   1   2     3318.91     3443.66     88.66 o
   5   1   2     9448.92     9751.84    189.78 o
   7   1   2     1726.50     1753.18    110.95 o
   9   1   2      135.66      178.48     91.67 o
  11   1   2       33.47      -31.60    110.69 o
  13   1   2     3041.47     3143.92    182.41 o
  15   1   2     4883.42     5228.04    311.96 o
  17   1   2      553.83      338.57    305.13 o
  19   1   2       32.50       81.30    308.68 o
  21   1   2     1997.32     1700.23    592.05 o
 -22   2   2      349.71     -265.84    598.88 o
 -20   2   2      146.80      227.48    321.60 o
 -18   2   2       83.43      -92.05    221.83 o
 -16   2   2     1237.42     1379.76    220.79 o
 -14   2   2     1127.39     1373.04    180.22 o
 -12   2   2     4950.37     5062.72    235.09 o
 -10   2   2     5912.57     5737.24    226.91 o
  -8   2   2    19674.22    21381.56    403.23 o
  -6   2   2     5891.98     6070.23    145.25 o
  -4   2   2    48363.65    49056.31    545.77 o
  -2   2   2   100054.80   103868.13    935.25 o
   0   2   2      181.30      185.22     23.93 o
   2   2   2       45.04       39.45     42.09 o
   4   2   2    11943.37    11330.56    197.79 o
   6   2   2    17647.88    16970.25    307.19 o
   8   2   2    45504.55    44068.59    793.24 o
  10   2   2     9991.08     9234.95    340.34 o
  12   2   2     4513.35     4192.53    250.74 o
  14   2   2     2971.18     2586.53    196.81 o
  16   2   2    12771.90    13115.49   1091.11 o
  18   2   2    15845.95    14193.21   1737.17 o
  20   2   2     3914.28     3228.26    577.92 o
 -21   3   2      577.65      182.34    367.10 o
 -19   3   2      343.87     -150.51    260.24 o
 -17   3   2      398.34      690.18    303.82 o
 -15   3   2     6401.45     5851.57    286.56 o
 -13   3   2     2592.06     2804.42    168.85 o
 -11   3   2     1682.85     1800.86    141.44 o
  -9   3   2     2358.43     2914.87    157.30 o
  -7   3   2    25836.40    27376.78    371.12 o
  -5   3   2    34152.14    35884.52    469.65 o
  -3   3   2     5294.13     5108.25    109.68 o
  -1   3   2     7270.33     7241.00    112.44 o
   1   3   2    56835.91    57883.11    543.99 o
   3   3   2      470.31      663.45     67.05 o
   5   3   2      905.56      901.72     77.03 o
   7   3   2     1015.56      842.83    127.06 o
   9   3   2     2869.63     3198.55    197.69 o
  11   3   2     9048.91     9886.80    345.49 o
  13   3   2     7026.99     7115.76    404.95 o
  15   3   2    10917.65    10894.27    420.22 o
  17   3   2     3724.63     3822.78    556.37 o
  19   3   2    10591.01     9988.76    852.41 o
  21   3   2     2060.96     2066.61    508.21 o
 -20   4   2      105.41     -271.14    328.84 o
 -18   4   2     2677.46     2731.65    395.30 o
 -16   4   2      195.99     -168.76    203.76 o
 -14   4   2      749.82      645.98    164.39 o
 -12   4   2       56.77      331.64    151.25 o
 -10   4   2      100.52      -37.32    117.03 o
  -8   4   2      147.37      178.90     63.77 o
  -6   4   2      419.21      472.90     74.60 o
  -4   4   2      166.70      212.06     44.34 o
  -2   4   2    13241.68    14097.94    184.44 o
   0   4   2      538.44      559.95     50.39 o
   2   4   2     2457.20     2070.59     88.60 o
   4   4   2    33599.28    32647.89    431.13 o
   6   4   2     3857.24     3415.38    150.30 o
   8   4   2     5599.17     5541.85    216.37 o
  10   4   2    20911.25    19699.40    487.32 o
  12   4   2     7460.03     7377.49    323.45 o
  14   4   2      838.46      504.02    177.83 o
  16   4   2     3831.27     4507.23    562.89 o
  18   4   2     3164.26     3329.78   1065.82 o
  20   4   2     1450.91     1236.46    423.30 o
 -21   5   2      521.62      280.68    375.23 o
 -19   5   2       40.46      150.33    271.88 o
 -17   5   2      431.63      818.29    321.16 o
 -15   5   2      158.73      261.31    164.41 o
 -13   5   2     2333.30     2307.17    216.15 o
 -11   5   2      852.19      884.16    160.52 o
  -9   5   2     2915.27     2939.75    146.79 o
  -7   5   2    15926.67    16887.46    294.61 o
  -5   5   2     4223.48     4066.48    135.81 o
  -3   5   2        4.52      -47.57     43.67 o
  -1   5   2    16280.59    16685.30    219.19 o
   1   5   2      198.43      291.56     53.30 o
   3   5   2    23276.67    23151.05    293.45 o
   5   5   2    40715.05    40801.95    626.31 o
   7   5   2     5681.69     5733.14    200.23 o
   9   5   2    15273.30    15329.05    383.12 o
  11   5   2    13693.77    13955.44    483.02 o
  13   5   2    14285.29    13898.83    451.72 o
  15   5   2    13634.73    14324.57    940.10 o
  17   5   2    11635.22    10811.47    832.58 o
  19   5   2     3016.77     3165.92    567.49 o
 -20   6   2       10.20     -489.12    244.56 o
 -18   6   2       93.86      490.02    296.03 o
 -16   6   2     1584.35     1407.89    466.12 o
 -14   6   2       90.79      102.96    156.66 o
 -12   6   2        0.48      202.26    150.81 o
 -10   6   2      810.30      623.01    107.86 o
  -8   6   2     2987.30     3225.21    139.33 o
  -6   6   2       70.27       81.77     70.03 o
  -4   6   2     1149.70     1194.92     77.49 o
  -2   6   2       45.98       24.22     54.87 o
   0   6   2     2913.27     2908.48     88.83 o
   2   6   2       83.02       37.47     49.45 o
   4   6   2     4190.08     4679.70    136.08 o
   6   6   2      517.67      588.88    109.62 o
   8   6   2        5.08      -12.43    101.41 o
  10   6   2     1665.02     1534.95    164.02 o
  12   6   2       92.71      115.48    153.87 o
  14   6   2     2894.84     3006.63    308.90 o
  16   6   2     3197.53     3343.59    825.51 o
  18   6   2       18.30     -356.07    254.70 o
  20   6   2     1331.47     1059.89    417.30 o
 -21   7   2       11.70      424.13    384.27 o
 -19   7   2       12.71     -112.55    423.37 o
 -17   7   2       11.91      -59.51    604.76 o
 -15   7   2      580.58     1263.86    335.94 o
 -13   7   2      361.29      461.59    166.82 o
 -11   7   2      371.34      348.61    101.64 o
  -9   7   2     9097.28     9165.71    232.43 o
  -7   7   2       64.00      -26.99     73.39 o
  -5   7   2     7119.43     7958.46    172.60 o
  -3   7   2    29090.34    29354.43    439.10 o
  -1   7   2    43669.93    45612.82    558.69 o
   1   7   2     4712.02     4439.38    126.65 o
   3   7   2    16938.98    16259.33    267.46 o
   5   7   2    21131.25    20447.79    329.86 o
   7   7   2     6325.76     5616.34    200.97 o
   9   7   2    23720.21    23213.39    472.97 o
  11   7   2    16062.19    16135.97    425.16 o
  13   7   2    14042.64    13387.04    414.39 o
  15   7   2     7829.37     7211.88    534.41 o
  17   7   2     5960.46     5874.44    661.10 o
  19   7   2     1387.81      671.86    319.13 o
 -20   8   2      429.81      372.07    306.20 o
 -18   8   2        9.39     -288.79    419.18 o
 -16   8   2      278.76      -11.53    301.79 o
 -14   8   2     2257.97     2211.03    256.61 o
 -12   8   2      857.45      850.26    118.07 o
 -10   8   2     1346.26     1617.38    137.71 o
  -8   8   2       45.13      -60.85     83.89 o
  -6   8   2    10934.94    11190.68    236.36 o
  -4   8   2     3671.67     3747.85    122.90 o
  -2   8   2      272.83      467.26     72.42 o
   0   8   2     9887.98    11105.30    218.55 o
   2   8   2    23339.69    25159.41    380.86 o
   4   8   2    11529.54    11944.45    246.15 o
   6   8   2      597.32      637.43    103.35 o
   8   8   2     1511.15     1270.40    139.87 o
  10   8   2    11934.20    12152.19    347.00 o
  12   8   2     1461.12     1271.55    235.11 o
  14   8   2      423.51      649.68    246.14 o
  16   8   2     1182.07      764.48    296.13 o
  18   8   2      185.09      317.97    314.08 o
 -19   9   2      795.02     1387.86    427.46 o
 -17   9   2     1701.69     1180.54    314.57 o
 -15   9   2     1560.66     1422.52    318.84 o
 -13   9   2      885.27      519.23    147.34 o
 -11   9   2     2973.24     3174.53    174.65 o
  -9   9   2        7.90      -97.58     92.60 o
  -7   9   2      699.52      560.88     95.25 o
  -5   9   2     7331.83     7328.30    184.14 o
  -3   9   2     8085.60     7590.93    189.37 o
  -1   9   2      404.46      552.63     89.97 o
   1   9   2    27791.57    28696.76    428.44 o
   3   9   2    14619.24    14453.40    280.71 o
   5   9   2    11790.39    11531.49    280.82 o
   7   9   2    11020.61    11429.99    310.92 o
   9   9   2     5804.79     5567.85    221.00 o
  11   9   2     4731.09     4780.52    223.77 o
  13   9   2     2645.07     2771.40    241.45 o
  15   9   2    12198.48    13054.83    766.80 o
  17   9   2     8798.52     8740.04    669.00 o
  19   9   2     4146.63     4913.97    574.23 o
 -18  10   2      352.30      470.64    282.50 o
 -16  10   2      168.55      656.35    299.46 o
 -14  10   2       27.50      -80.20    237.18 o
 -12  10   2     1510.00     1692.60    143.99 o
 -10  10   2     1625.74     1575.80    159.12 o
  -8  10   2     8572.62     8606.92    223.22 o
  -6  10   2      287.33      279.35     91.22 o
  -4  10   2     4672.01     4885.97    177.27 o
  -2  10   2    13411.04    13797.00    281.81 o
   0  10   2      114.76      262.97     93.54 o
   2  10   2      673.10      527.49    104.43 o
   4  10   2    12972.85    13302.28    287.77 o
   6  10   2    13943.50    14414.87    331.70 o
   8  10   2      413.06      395.64    125.56 o
  10  10   2      374.31      210.59    109.16 o
  12  10   2     2708.26     3103.32    230.00 o
  14  10   2     5180.39     5058.21    487.76 o
  16  10   2    10162.28     9338.11    645.68 o
  18  10   2     4688.56     4228.27    536.20 o
 -19  11   2      116.22     -155.88    293.48 o
 -17  11   2      136.95      321.74    274.52 o
 -15  11   2      110.24      313.44    238.97 o
 -13  11   2        0.09       29.58    165.71 o
 -11  11   2       84.43      -71.98    105.24 o
  -9  11   2      204.17      100.30    103.77 o
  -7  11   2     1491.10     1404.13    125.77 o
  -5  11   2      330.08      334.79    107.94 o
  -3  11   2     1580.71     1798.93    138.27 o
  -1  11   2     2661.46     2704.50    127.11 o
   1  11   2      623.67      427.40    111.23 o
   3  11   2     4521.50     4635.64    193.63 o
   5  11   2    11536.91    12270.07    290.14 o
   7  11   2    19221.69    18222.68    363.41 o
   9  11   2     1002.94      675.00    141.27 o
  11  11   2      218.64      221.32    140.69 o
  13  11   2     9853.98     9296.34    519.41 o
  15  11   2     1615.65     1337.24    426.21 o
  17  11   2      812.53      298.64    332.98 o
 -18  12   2      246.47     -203.68    279.36 o
 -16  12   2     1015.70      929.27    338.58 o
 -14  12   2      156.90      523.04    213.22 o
 -12  12   2     4709.22     4804.58    340.41 o
 -10  12   2     1001.73     1180.87    158.91 o
  -8  12   2      195.81      345.14     99.25 o
  -6  12   2     7272.08     7703.32    326.25 o
  -4  12   2     3821.27     4256.40    196.25 o
  -2  12   2     7337.21     7605.25    230.46 o
   0  12   2    24037.20    23900.97    390.48 o
   2  12   2     3864.00     3854.01    181.02 o
   4  12   2      260.18      210.08    120.63 o
   6  12   2     4450.97     4687.24    204.19 o
   8  12   2    22461.61    21333.38    411.01 o
  10  12   2    14390.88    14366.99    506.76 o
  12  12   2     4822.53     4680.39    496.35 o
  14  12   2     6065.43     5382.56    446.79 o
  16  12   2     5514.30     5903.36    747.20 o
 -17  13   2       96.93      378.21    333.11 o
 -15  13   2      141.24       18.79    219.49 o
 -13  13   2       20.51      324.99    201.99 o
 -11  13   2      125.60      -62.48    138.98 o
  -9  13   2     1286.09     1601.43    182.53 o
  -7  13   2       52.38      157.52    126.99 o
  -5  13   2      635.57      684.71    134.60 o
  -3  13   2      133.33      124.77    125.71 o
  -1  13   2      873.85      850.23    124.31 o
   1  13   2     4380.30     4633.71    200.82 o
   3  13   2       27.94      -21.41    111.07 o
   5  13   2      278.04      193.44    122.84 o
   7  13   2     3402.65     3539.35    192.32 o
   9  13   2      360.65      304.24    157.02 o
  11  13   2       16.65      309.76    212.57 o
  13  13   2       30.40     -171.03    209.47 o
  15  13   2      356.17      151.80    238.24 o
 -16  14   2      142.95      297.15    255.83 o
 -14  14   2      984.72      514.24    259.79 o
 -12  14   2      321.86      266.66    249.20 o
 -10  14   2     1163.65     1189.66    201.64 o
  -8  14   2       51.68      115.92    157.84 o
  -6  14   2     2484.93     2372.92    183.14 o
  -4  14   2      715.63      896.49    148.96 o
  -2  14   2     1595.41     1890.61    163.63 o
   0  14   2    11796.46    12517.45    338.66 o
   2  14   2     1251.34     1234.21    151.11 o
   4  14   2      884.20     1099.73    155.28 o
   6  14   2     4414.34     4103.04    218.39 o
   8  14   2    13938.20    13953.91    431.72 o
  10  14   2     6247.38     6228.82    571.45 o
  12  14   2     6288.93     5831.29    468.87 o
  14  14   2    14689.09    13709.43    991.41 o
 -15  15   2       32.93     -146.73    213.40 o
 -13  15   2        0.04      180.06    221.72 o
 -11  15   2      337.82      467.72    227.16 o
  -9  15   2      230.93      446.97    178.08 o
  -7  15   2       27.52     -183.09    148.45 o
  -5  15   2      456.80      450.09    164.38 o
  -3  15   2      232.99      152.00    129.13 o
  -1  15   2      117.17       74.07    111.59 o
   1  15   2     1721.30     1770.18    166.67 o
   3  15   2     9485.55     8783.30    308.90 o
   5  15   2      580.17      559.57    153.91 o
   7  15   2      183.18       28.68    171.35 o
   9  15   2      512.99      280.14    222.01 o
  11  15   2     3544.80     3582.84    477.50 o
  13  15   2     2903.89     2856.70    445.92 o
 -14  16   2        2.22     -197.58    220.68 o
 -12  16   2      377.15       77.02    239.12 o
 -10  16   2        1.44       41.73    183.62 o
  -8  16   2     1347.33     1065.28    245.09 o
  -6  16   2     1059.99      820.93    220.36 o
  -4  16   2      575.72      805.74    200.24 o
  -2  16   2     1322.79     1778.16    197.48 o
   0  16   2     3140.72     3207.24    237.67 o
   2  16   2     3059.36     3008.50    272.59 o
   4  16   2     6689.77     6994.24    403.88 o
   6  16   2     3712.17     3302.85    354.64 o
   8  16   2     2195.79     2386.24    368.66 o
  10  16   2     6147.47     6314.54    611.01 o
  12  16   2     6542.65     7086.17    545.52 o
 -13  17   2     1086.64     1517.23    385.04 o
 -11  17   2       21.27       64.84    299.06 o
  -9  17   2      253.78      534.29    221.39 o
  -7  17   2      284.95      217.12    371.17 o
  -5  17   2      449.34      269.10    212.51 o
  -3  17   2     2223.96     2184.22    273.81 o
  -1  17   2      645.19      645.21    213.70 o
   1  17   2     4742.18     4523.17    352.16 o
   3  17   2     7236.59     7598.19    561.97 o
   5  17   2     5310.74     4732.93    415.70 o
   7  17   2     5957.03     6239.76    560.02 o
   9  17   2     1965.25     1221.47    326.68 o
  11  17   2     4535.41     4738.13    468.43 o
 -10  18   2      425.03      459.33    298.57 o
  -8  18   2        1.68     -133.52    199.17 o
  -6  18   2      197.92      197.12    259.06 o
  -4  18   2      361.28       94.14    214.08 o
  -2  18   2     2346.99     2606.48    537.21 o
   0  18   2     1169.03     1136.32    265.95 o
   2  18   2      921.97      898.89    350.01 o
   4  18   2      280.48      294.91    216.21 o
   6  18   2      591.45      124.96    223.86 o
   8  18   2      522.35      -28.96    261.25 o
  10  18   2     5583.84     6346.81    614.21 o
  -9  19   2     1014.39     1155.11    474.98 o
  -7  19   2     1007.23     1352.97    342.37 o
  -5  19   2      124.58      329.21    255.82 o
  -3  19   2     1871.66     1956.64    350.40 o
  -1  19   2     4430.95     3934.07    414.32 o
   1  19   2     2926.89     2739.98    489.65 o
   3  19   2     3553.09     3500.24    421.55 o
   5  19   2     4364.18     4198.70    586.93 o
   7  19   2     4560.53     4508.74    682.27 o
   9  19   2     2962.78     3041.63    490.84 o
  -6  20   2        0.80      179.21    415.72 o
  -4  20   2       35.70       50.45    218.34 o
  -2  20   2       50.08      113.66    232.23 o
   0  20   2      705.00      388.78    242.37 o
   2  20   2      529.78      702.76    274.14 o
   4  20   2      790.20      352.08    272.93 o
   6  20   2      244.98      516.45    298.40 o
  -3  21   2      534.21      375.51    264.01 o
  -1  21   2     4341.30     4561.21    443.11 o
   1  21   2     1896.88     1567.95    304.95 o
 -21   1   3     7327.46     7633.62   1223.06 o
 -19   1   3     6199.03     6508.71   2408.86 o
 -17   1   3     3237.21     3725.91    379.00 o
 -15   1   3       37.69       54.37     84.36 o
 -13   1   3    34067.29    36251.78    809.60 o
 -11   1   3    15947.25    15363.34    393.53 o
  -9   1   3      457.90      324.87     89.19 o
  -7   1   3    17257.18    18178.88    276.60 o
  -5   1   3    13093.81    13241.36    188.93 o
  -3   1   3    83622.20    85015.53    827.65 o
  -1   1   3    40264.63    40462.05    352.38 o
   1   1   3     2427.30     2540.61     55.79 o
   3   1   3     3032.22     3038.57     89.55 o
   5   1   3      173.41      184.97     68.53 o
   7   1   3        1.76       47.25     79.38 o
   9   1   3     1317.95     1246.36    124.00 o
  11   1   3    11653.69    11886.70    322.24 o
  13   1   3     5403.55     5487.99    231.99 o
  15   1   3     2542.90     2355.62    207.49 o
  17   1   3      343.34      326.94    414.64 o
  19   1   3     5546.52     6356.97    719.71 o
 -22   2   3      543.10      365.61    387.82 o
 -20   2   3     1695.21     2485.87    499.77 o
 -18   2   3     1513.58     1275.40    295.93 o
 -16   2   3     3021.90     2869.30    383.03 o
 -14   2   3    10483.75     9114.42    579.25 o
 -12   2   3      628.35      305.66     88.77 o
 -10   2   3     3681.70     3736.50    168.59 o
  -8   2   3     2962.32     3138.78    130.10 o
  -6   2   3       58.69      130.86     60.55 o
  -4   2   3    34021.30    35101.84    377.73 o
  -2   2   3     7403.43     7846.72    105.01 o
   0   2   3      425.38      438.41     34.29 o
   2   2   3      370.52      281.91     50.34 o
   4   2   3    22792.31    22974.88    329.05 o
   6   2   3      653.42      601.57    108.21 o
   8   2   3      298.37      471.18    128.12 o
  10   2   3      527.33      609.70    149.55 o
  12   2   3      166.51      167.70    147.92 o
  14   2   3     4823.29     4680.49    295.91 o
  16   2   3      325.01      514.00    290.03 o
  18   2   3     3407.45     2714.45    525.63 o
  20   2   3      685.13      -83.11    523.00 o
 -21   3   3     2910.75     2980.26    562.40 o
 -19   3   3     4115.79     3741.60    430.25 o
 -17   3   3     3874.07     3764.98    408.32 o
 -15   3   3     5905.57     5660.88    334.44 o
 -13   3   3      272.11       80.64     79.37 o
 -11   3   3     1144.69      948.29    166.16 o
  -9   3   3     1866.61     2006.09    122.14 o
  -7   3   3     6769.27     7009.92    156.83 o
  -5   3   3    29266.79    30358.28    361.33 o
  -3   3   3     1578.51     1569.82     65.62 o
  -1   3   3    30303.81    32163.84    295.05 o
   1   3   3       14.57        9.08     42.63 o
   3   3   3      522.07      535.28     62.17 o
   5   3   3     4386.35     4527.69    151.55 o
   7   3   3     4747.19     5251.01    217.33 o
   9   3   3     1043.85     1201.63    162.26 o
  11   3   3     1255.63     1357.07    191.11 o
  13   3   3     1333.61     1245.93    249.89 o
  15   3   3     2164.52     1884.36    239.14 o
  17   3   3      623.30      224.07    323.55 o
  19   3   3      826.31      881.44   1121.20 o
 -22   4   3     1606.09     1529.43    662.12 o
 -20   4   3     5851.66     5642.94   1031.29 o
 -18   4   3     7270.26     6737.15    636.57 o
 -16   4   3     8053.73     9159.66    563.89 o
 -14   4   3    20577.51    20396.67    601.92 o
 -12   4   3     9754.23    10144.14    389.03 o
 -10   4   3      913.65      766.50    160.44 o
  -8   4   3     7736.25     8508.48    189.24 o
  -6   4   3    26994.76    28874.85    362.68 o
  -4   4   3    53089.25    55231.66    541.80 o
  -2   4   3     8181.41     8448.58    126.01 o
   0   4   3    12280.43    12996.20    172.32 o
   2   4   3    13649.16    13831.07    205.35 o
   4   4   3    13048.40    13268.15    215.23 o
   6   4   3       11.63      125.21     69.19 o
   8   4   3     2226.18     2142.06    135.70 o
  10   4   3      251.03      123.39    176.72 o
  12   4   3     7121.83     7231.29    327.11 o
  14   4   3    16702.63    16533.83    507.14 o
  16   4   3     1825.84     1466.95    421.69 o
  18   4   3      126.05      477.48    336.82 o
  20   4   3       93.28     -390.62    296.02 o
 -21   5   3     1084.32     1150.85    440.08 o
 -19   5   3      616.94      681.70    303.78 o
 -17   5   3      181.08      321.27    244.25 o
 -15   5   3     5520.28     4637.67    448.97 o
 -13   5   3    10259.69    10201.59    645.79 o
 -11   5   3     9620.11    10641.76    390.49 o
  -9   5   3    11487.60    11208.02    247.22 o
  -7   5   3     2553.43     2862.67    157.61 o
  -5   5   3     3441.44     3848.12    116.37 o
  -3   5   3    15344.95    16303.28    218.14 o
  -1   5   3     1233.18     1508.90     67.67 o
   1   5   3     1352.28     1453.34     86.52 o
   3   5   3     2163.12     2066.50     96.61 o
   5   5   3     2517.57     2993.88    125.01 o
   7   5   3       13.24      -22.58    100.06 o
   9   5   3      573.44      548.13    143.66 o
  11   5   3        8.83      -39.63    148.54 o
  13   5   3     2452.53     2572.74    239.47 o
  15   5   3     4498.57     4681.53    407.54 o
  17   5   3     1329.86     1243.92    410.19 o
  19   5   3      974.45      798.36    481.29 o
 -20   6   3     3201.10     3817.95    487.03 o
 -18   6   3     1622.91     1285.28    343.90 o
 -16   6   3     4272.60     4564.06    529.67 o
 -14   6   3     1227.64     1424.08    207.99 o
 -12   6   3     6650.49     6146.76    337.59 o
 -10   6   3    24571.45    24472.94    442.81 o
  -8   6   3     7278.54     7882.15    212.37 o
  -6   6   3     2429.04     2554.10    114.68 o
  -4   6   3      914.28     1412.95     82.97 o
  -2   6   3     1290.21     1537.51     77.79 o
   0   6   3     1090.43     1131.92     77.50 o
   2   6   3      397.09      512.40     65.07 o
   4   6   3     3819.55     3902.23    136.65 o
   6   6   3     2648.06     3145.39    143.13 o
   8   6   3       19.95       73.20    110.01 o
  10   6   3      629.67      780.16    145.78 o
  12   6   3      880.75      787.20    186.38 o
  14   6   3     2453.71     2264.27    251.32 o
  16   6   3      252.33      394.54    330.61 o
  18   6   3     1328.55     1311.48    416.51 o
 -21   7   3       47.03       44.68    339.84 o
 -19   7   3     1381.13     1027.85    348.24 o
 -17   7   3      537.36      141.97    273.56 o
 -15   7   3       11.44      223.21    251.30 o
 -13   7   3     8484.07     8062.40    446.58 o
 -11   7   3     8274.57     8295.10    261.24 o
  -9   7   3       99.05      -70.01     73.09 o
  -7   7   3     1541.02     1518.87    119.63 o
  -5   7   3    13296.58    14621.06    307.34 o
  -3   7   3    23182.46    26197.11    386.81 o
  -1   7   3     4763.81     4782.62    118.42 o
   1   7   3    16262.74    17850.72    268.32 o
   3   7   3     1305.14     1484.28     99.67 o
   5   7   3     2268.75     2434.56    134.42 o
   7   7   3      295.59      463.61    132.74 o
   9   7   3      235.97      249.50    125.19 o
  11   7   3     5267.79     5508.04    254.16 o
  13   7   3     1440.60     1452.27    203.25 o
  15   7   3      163.90      -74.05    218.15 o
  17   7   3      589.70      261.83    287.67 o
  19   7   3      125.01      263.68    310.39 o
 -20   8   3     5987.50     6182.16    603.46 o
 -18   8   3     6919.20     6751.43    585.93 o
 -16   8   3     4917.73     4556.15    490.49 o
 -14   8   3     3050.15     3166.57    341.94 o
 -12   8   3    23898.79    24153.48    473.24 o
 -10   8   3     6719.81     6420.01    222.24 o
  -8   8   3     7330.05     7454.01    213.64 o
  -6   8   3      457.06      514.85     87.98 o
  -4   8   3    33172.66    35034.17    440.82 o
  -2   8   3    32254.30    35874.61    444.97 o
   0   8   3       95.76      -11.21     69.39 o
   2   8   3     2112.23     1932.29    115.40 o
   4   8   3     7886.92     8382.01    208.20 o
   6   8   3      707.48      762.66    117.22 o
   8   8   3     4220.90     4697.09    224.91 o
  10   8   3     1354.21     1301.54    162.20 o
  12   8   3     6069.55     6186.92    297.43 o
  14   8   3     2705.51     2048.49    342.80 o
  16   8   3     3601.58     3528.25    442.03 o
  18   8   3     2398.53     1981.95    416.22 o
 -19   9   3      716.57      339.20    324.68 o
 -17   9   3     3120.22     3553.10    693.80 o
 -15   9   3     1203.73     1212.60    452.34 o
 -13   9   3      213.44       54.49    108.40 o
 -11   9   3     2082.48     1967.56    156.92 o
  -9   9   3        6.84      -70.48     72.93 o
  -7   9   3     2348.76     2316.92    133.59 o
  -5   9   3     9414.55     9395.00    219.79 o
  -3   9   3     1311.34     1112.88     92.18 o
  -1   9   3     2379.78     2741.29    122.12 o
   1   9   3       13.51      -81.64     75.23 o
   3   9   3     7333.25     7730.74    204.45 o
   5   9   3     3454.25     3519.13    161.41 o
   7   9   3      239.42       92.96    109.36 o
   9   9   3        8.95      -72.56    111.45 o
  11   9   3      170.48       70.02    139.48 o
  13   9   3        0.48      -20.08    173.09 o
  15   9   3        1.06     -286.58    244.48 o
  17   9   3        8.53       44.27    276.85 o
 -18  10   3     1015.46     1120.06    319.57 o
 -16  10   3     3097.30     3265.16    386.82 o
 -14  10   3     3993.48     3653.96    353.31 o
 -12  10   3     2214.37     2099.90    167.68 o
 -10  10   3      605.35      485.58    116.38 o
  -8  10   3       69.43      -82.86     76.96 o
  -6  10   3     2446.93     2547.93    145.05 o
  -4  10   3    17224.76    17876.03    345.85 o
  -2  10   3    12759.19    13322.35    257.85 o
   0  10   3     4353.61     4777.46    173.15 o
   2  10   3     5140.68     5700.81    223.05 o
   4  10   3      123.77       82.98     97.44 o
   6  10   3     1383.11     1386.33    137.24 o
   8  10   3       71.15     -128.76    110.36 o
  10  10   3     2519.30     2568.27    190.22 o
  12  10   3        6.11     -129.73    147.21 o
  14  10   3      359.12      423.66    272.36 o
  16  10   3      511.25      393.03    496.97 o
  18  10   3      242.81      523.50    329.29 o
 -19  11   3     7517.91     7566.71    573.69 o
 -17  11   3     6204.08     6372.43    574.10 o
 -15  11   3     5063.57     5960.04    370.17 o
 -13  11   3     5152.71     4130.74    325.17 o
 -11  11   3     7602.24     7759.16    260.09 o
  -9  11   3      493.47      474.52    103.20 o
  -7  11   3      596.14      567.03    104.40 o
  -5  11   3    10649.72    11306.96    271.76 o
  -3  11   3        4.13     -102.91     96.81 o
  -1  11   3     3333.52     3276.73    160.33 o
   1  11   3     3284.35     3270.71    162.58 o
   3  11   3       84.46      -44.68    102.53 o
   5  11   3     1484.65     1278.69    135.11 o
   7  11   3     2004.44     2019.34    153.06 o
   9  11   3      219.64        7.45    120.59 o
  11  11   3     2508.91     2741.87    237.13 o
  13  11   3      986.21      717.56    250.47 o
  15  11   3     2537.65     3273.21    445.73 o
  17  11   3     2816.11     1535.72    787.43 o
 -18  12   3       83.11     -273.33    298.24 o
 -16  12   3       46.70     -130.58    246.87 o
 -14  12   3     1775.66     1203.20    246.00 o
 -12  12   3     1170.95     1438.76    175.15 o
 -10  12   3     4806.71     4720.23    259.33 o
  -8  12   3       91.07      121.90     92.62 o
  -6  12   3     1679.93     1782.79    159.74 o
  -4  12   3      167.78      235.95    115.58 o
  -2  12   3     9797.52    10295.91    237.91 o
   0  12   3       23.35       14.94    104.84 o
   2  12   3     6870.03     6826.73    226.22 o
   4  12   3      374.76      322.90    121.69 o
   6  12   3     1607.75     1773.22    155.22 o
   8  12   3     1313.40     1297.88    161.95 o
  10  12   3     2812.20     3201.47    327.87 o
  12  12   3      500.54      487.92    296.33 o
  14  12   3      120.82      202.00    216.40 o
  16  12   3       40.71      401.18    322.89 o
 -17  13   3     2279.62     2411.64    404.64 o
 -15  13   3     3578.46     3320.98    588.03 o
 -13  13   3     1856.05     2056.60    281.67 o
 -11  13   3     6561.67     6452.04    330.75 o
  -9  13   3    19364.73    19116.87    418.96 o
  -7  13   3     5534.33     5608.07    247.12 o
  -5  13   3     2521.72     2474.31    171.99 o
  -3  13   3     3492.78     3806.00    225.42 o
  -1  13   3     1406.71     1685.06    150.94 o
   1  13   3     5663.39     6115.28    220.80 o
   3  13   3      978.63      948.53    134.93 o
   5  13   3     4043.91     4183.15    214.85 o
   7  13   3     4090.85     3954.15    202.19 o
   9  13   3     1556.74     1339.15    256.74 o
  11  13   3     1388.38     1410.92    276.51 o
  13  13   3       73.29       14.59    219.59 o
  15  13   3     2281.85     1808.39    345.23 o
 -16  14   3       17.12      184.51    222.43 o
 -14  14   3     1766.27     1494.88    314.36 o
 -12  14   3      670.16      286.52    268.74 o
 -10  14   3     2985.13     3110.05    264.47 o
  -8  14   3      106.97       42.21    159.82 o
  -6  14   3     4057.21     3789.81    220.88 o
  -4  14   3     3580.72     3722.31    283.23 o
  -2  14   3    12871.15    12625.07    302.68 o
   0  14   3     1751.00     1595.87    157.07 o
   2  14   3     8916.80     8838.01    275.76 o
   4  14   3       22.78      -13.78    114.94 o
   6  14   3     4128.14     3895.50    316.70 o
   8  14   3      172.14      152.55    157.30 o
  10  14   3       67.53      321.93    213.36 o
  12  14   3       58.80      147.75    238.95 o
  14  14   3      946.58      404.64    327.02 o
 -15  15   3     3655.28     3247.09    389.13 o
 -13  15   3     1042.20     1466.22    311.31 o
 -11  15   3     1308.67     2058.04    284.21 o
  -9  15   3     6476.27     6887.96    360.74 o
  -7  15   3     3977.69     4706.37    342.96 o
  -5  15   3        4.40      129.53    156.52 o
  -3  15   3     1216.03     1300.76    167.42 o
  -1  15   3     1803.68     2255.46    171.27 o
   1  15   3     1149.61     1195.48    152.61 o
   3  15   3      401.30      310.52    147.57 o
   5  15   3      177.34      434.71    153.83 o
   7  15   3     2267.81     2680.31    279.55 o
   9  15   3     1016.59     1021.36    350.50 o
  11  15   3      414.80      580.84    251.85 o
  13  15   3      845.28      959.77    301.68 o
 -14  16   3     1981.84     2279.47    346.24 o
 -12  16   3      395.03      463.76    271.61 o
 -10  16   3      195.71       95.15    246.65 o
  -8  16   3     1853.26     1506.85    225.44 o
  -6  16   3     3822.08     4140.79    376.49 o
  -4  16   3     3430.94     3594.85    309.79 o
  -2  16   3     4397.91     4584.55    290.20 o
   0  16   3        4.43       95.24    152.91 o
   2  16   3      332.66       16.96    190.51 o
   4  16   3        7.89     -326.26    286.91 o
   6  16   3     7736.14     6985.21    464.94 o
   8  16   3      568.00      693.28    270.33 o
  10  16   3       11.72      274.80    242.99 o
  12  16   3       96.07       61.42    253.17 o
 -13  17   3     3777.60     3780.70    444.41 o
 -11  17   3     3943.66     4233.66    436.69 o
  -9  17   3     2501.86     2478.53    311.88 o
  -7  17   3      995.92      989.01    281.58 o
  -5  17   3      456.76      199.01    201.13 o
  -3  17   3      397.19      473.83    262.24 o
  -1  17   3       74.77      -41.89    168.48 o
   1  17   3      426.02      207.79    196.13 o
   3  17   3       55.06     -135.65    183.81 o
   5  17   3       52.43     -114.20    187.95 o
   7  17   3      209.07      337.38    249.48 o
   9  17   3      653.60     1308.08    341.63 o
  11  17   3        6.21      691.66    279.93 o
 -12  18   3      669.05       93.63    252.03 o
 -10  18   3     1093.91     1032.34    351.13 o
  -8  18   3     3884.13     3815.85    400.34 o
  -6  18   3      491.49      373.01    291.40 o
  -4  18   3      439.33      588.01    236.07 o
  -2  18   3     2457.47     1936.69    305.72 o
   0  18   3        0.64       13.64    194.80 o
   2  18   3       11.36      253.94    233.20 o
   4  18   3        0.07     -153.38    196.95 o
   6  18   3        6.76     -240.14    211.39 o
   8  18   3       11.78      241.42    258.55 o
  10  18   3      188.00      481.52    303.71 o
  -9  19   3      127.23       57.46    255.01 o
  -7  19   3       28.57     -111.60    208.26 o
  -5  19   3     1472.32     1209.55    294.28 o
  -3  19   3       45.00       18.05    200.80 o
  -1  19   3        0.85     -127.51    240.82 o
   1  19   3        2.53      176.05    217.01 o
   3  19   3     1406.64     1519.17    314.19 o
   5  19   3      128.96      -81.54    255.61 o
   7  19   3      233.52      471.84    414.58 o
  -6  20   3     1257.46     1386.01    292.05 o
  -4  20   3      958.49      897.80    272.49 o
  -2  20   3     1758.68     1501.72    299.82 o
   0  20   3      712.63      793.17    266.64 o
   2  20   3      387.22       78.87    216.15 o
   4  20   3        3.88      237.42    244.37 o
  -1  21   3      282.36      492.28    256.27 o
 -22   0   4     8966.29    10831.15   1243.57 o
 -20   0   4    16033.40    16173.92   1406.28 o
 -18   0   4    14443.48    14047.75   1216.91 o
 -16   0   4     4364.54     5122.95    453.04 o
 -14   0   4    27224.87    26290.19    845.99 o
 -12   0   4    11431.73    11039.59    403.14 o
 -10   0   4    87354.02    92235.48   2136.57 o
  -8   0   4    73334.87    78355.34   1361.11 o
  -6   0   4     2577.97     2487.91    135.59 o
  -4   0   4    30196.23    29760.05    538.57 o
  -2   0   4    30282.85    32096.77   1258.13 o
   0   0   4   649511.13   664285.13   8274.13 o
   2   0   4   212365.41   218283.14   3466.54 o
   4   0   4    71938.33    68727.66   1182.62 o
   6   0   4      160.65      221.45    116.63 o
   8   0   4      837.30      906.57    165.19 o
  10   0   4    19325.88    19837.03    567.34 o
  12   0   4     5751.97     6176.18    481.35 o
  14   0   4       43.08       63.14    231.12 o
  16   0   4      582.29      669.30    488.13 o
  18   0   4     2441.89     4885.40    879.18 o
  20   0   4      369.84     -343.20    414.30 o
 -21   1   4      683.57      441.36    371.36 o
 -19   1   4       69.81      167.18    272.76 o
 -17   1   4     1465.79     1627.24    285.98 o
 -15   1   4    12408.67    12114.76    380.68 o
 -13   1   4     4939.33     5108.37    233.53 o
 -11   1   4     3358.09     3364.02    214.90 o
  -9   1   4     9886.26    11379.97    233.51 o
  -7   1   4    14867.04    16300.22    243.53 o
  -5   1   4     6734.84     6824.37    130.36 o
  -3   1   4    33642.77    32666.94    383.04 o
  -1   1   4     1036.57      996.41     34.75 o
   1   1   4    33557.10    35390.21    365.45 o
   3   1   4     1874.06     1943.83     86.88 o
   5   1   4    11343.12    12055.88    215.37 o
   7   1   4       43.52      -12.02     73.15 o
   9   1   4     1052.23     1200.53    118.69 o
  11   1   4        1.73        7.12    104.10 o
  13   1   4     1991.32     2430.71    168.44 o
  15   1   4      781.76      300.13    203.57 o
  17   1   4      232.44      441.39    327.23 o
  19   1   4      887.69      468.15    489.16 o
 -22   2   4    12565.72    13346.14    993.38 o
 -20   2   4    10048.04    11988.88    868.99 o
 -18   2   4    10432.54    11019.63    625.27 o
 -16   2   4     6592.02     6378.38    336.37 o
 -14   2   4     8813.85     8458.71    301.12 o
 -12   2   4    23470.17    23203.62    489.22 o
 -10   2   4    40082.94    40564.88    604.39 o
  -8   2   4    48271.43    47309.02    592.73 o
  -6   2   4     8298.96     7252.54    152.82 o
  -4   2   4    83176.69    84087.34    803.71 o
  -2   2   4    66657.74    66954.24    655.65 o
   0   2   4       28.54       16.37     34.89 o
   2   2   4     5184.25     4969.80    109.27 o
   4   2   4     7199.08     6800.97    147.21 o
   6   2   4      278.86      369.03     88.22 o
   8   2   4        6.01       54.45     87.31 o
  10   2   4    17111.38    16972.22    383.12 o
  12   2   4     9410.21     9631.79    364.81 o
  14   2   4     1325.49     1358.22    191.79 o
  16   2   4     1086.35      543.57    336.57 o
  18   2   4     1872.66     1745.54    474.70 o
  20   2   4       59.26     -194.84    296.19 o
 -21   3   4     2627.87     2122.12    491.77 o
 -19   3   4     8849.22    10232.96    618.29 o
 -17   3   4     2658.41     3063.35    376.69 o
 -15   3   4     7009.67     7724.07    309.35 o
 -13   3   4     8632.59     9445.30    311.17 o
 -11   3   4    33342.79    31985.50    595.71 o
  -9   3   4     6146.07     5838.72    158.83 o
  -7   3   4    22118.49    23359.27    308.41 o
  -5   3   4     6190.46     6479.22    131.21 o
  -3   3   4    39367.70    40077.93    411.53 o
  -1   3   4   105147.69   105650.38    856.33 o
   1   3   4     2848.44     3459.64     86.48 o
   3   3   4      993.35     1227.18     80.64 o
   5   3   4    15741.62    15648.42    268.71 o
   7   3   4    34144.62    35143.67    669.56 o
   9   3   4    21883.77    22090.35    669.16 o
  11   3   4      900.77     1004.24    191.54 o
  13   3   4      438.82      295.33    173.80 o
  15   3   4      205.51       73.67    171.39 o
  17   3   4        0.65     -482.41    241.20 o
  19   3   4       17.24      674.69    427.63 o
 -22   4   4      172.18      223.04    370.36 o
 -20   4   4     3098.28     3770.88    470.08 o
 -18   4   4     8091.32     8404.52    568.38 o
 -16   4   4     6646.39     7265.48    500.62 o
 -14   4   4      134.18      153.15    145.05 o
 -12   4   4    18821.01    19527.49    449.71 o
 -10   4   4    27633.07    27892.74    415.22 o
  -8   4   4     7175.93     7171.38    168.17 o
  -6   4   4    21377.19    21172.59    285.39 o
  -4   4   4     3417.44     3031.78     86.98 o
  -2   4   4     5769.18     5285.06     98.43 o
   0   4   4     4616.58     4691.35     94.44 o
   2   4   4    60789.49    60807.23    715.82 o
   4   4   4        6.41      -75.44     66.75 o
   6   4   4     1013.65     1049.05     86.34 o
   8   4   4     5839.60     6068.20    220.50 o
  10   4   4      755.15      709.43    129.25 o
  12   4   4      750.22     1005.81    187.78 o
  14   4   4      420.70      388.02    260.18 o
  16   4   4       13.07      393.98    311.55 o
  18   4   4      928.91       26.69    321.47 o
  20   4   4      118.47       -9.18    540.09 o
 -21   5   4     3400.74     3888.59   1081.54 o
 -19   5   4     6624.71     7809.70    587.62 o
 -17   5   4    27509.86    27560.71   1116.33 o
 -15   5   4    19860.58    20355.84    510.28 o
 -13   5   4    25739.68    26380.80    568.21 o
 -11   5   4    28011.56    28408.87    480.18 o
  -9   5   4    18910.54    19011.12    308.89 o
  -7   5   4    64585.83    66064.19    767.35 o
  -5   5   4    40463.25    41134.62    432.61 o
  -3   5   4    26528.23    25880.15    291.97 o
  -1   5   4     6475.97     5894.65    111.90 o
   1   5   4     4392.16     3998.94     95.15 o
   3   5   4    30473.47    29908.22    427.19 o
   5   5   4    17665.60    17165.93    302.01 o
   7   5   4    12931.72    13128.48    300.35 o
   9   5   4     8609.10     8846.55    255.13 o
  11   5   4     2092.87     2037.02    215.98 o
  13   5   4     1851.58     1926.21    230.38 o
  15   5   4     3839.38     3224.42    406.74 o
  17   5   4     1254.50      154.45    321.37 o
  19   5   4        0.61     -137.70    316.87 o
 -20   6   4     1346.47     1162.43    405.70 o
 -18   6   4     1153.14     1298.89    342.69 o
 -16   6   4     4376.49     4150.64    790.67 o
 -14   6   4       71.57       75.63    146.37 o
 -12   6   4      649.99      689.40    123.99 o
 -10   6   4     5697.66     5923.26    196.18 o
  -8   6   4      876.39     1006.62     96.29 o
  -6   6   4     9589.17    10097.25    180.25 o
  -4   6   4     6667.48     7703.92    149.25 o
  -2   6   4     7003.48     7988.37    141.98 o
   0   6   4      859.68      896.13     80.89 o
   2   6   4     8002.02     7917.92    166.72 o
   4   6   4     2400.46     2582.65    138.53 o
   6   6   4      532.85      423.77    104.85 o
   8   6   4     4249.28     4601.64    208.73 o
  10   6   4      555.21      537.03    155.64 o
  12   6   4      518.49      496.64    168.56 o
  14   6   4     4768.88     4791.12    321.56 o
  16   6   4      225.86     -185.90    350.63 o
  18   6   4      452.62      740.20    325.24 o
 -21   7   4     4787.12     5005.94    641.12 o
 -19   7   4     2380.53     2921.82    447.41 o
 -17   7   4    20187.14    19349.78    856.94 o
 -15   7   4    17709.91    18470.65    794.29 o
 -13   7   4    32151.73    32025.00    615.27 o
 -11   7   4    26286.84    26147.52    479.82 o
  -9   7   4    23005.14    21763.37    367.32 o
  -7   7   4     4349.34     3959.23    126.59 o
  -5   7   4    63375.60    64151.98    672.56 o
  -3   7   4    44316.39    44461.82    486.11 o
  -1   7   4    15820.90    15033.24    226.11 o
   1   7   4    66569.09    65741.45    761.07 o
   3   7   4    21619.88    21729.20    327.22 o
   5   7   4     6582.41     6385.51    202.49 o
   7   7   4     9424.69     9119.36    260.26 o
   9   7   4     9551.99     9957.56    305.84 o
  11   7   4      266.28      163.80    153.11 o
  13   7   4     2132.13     2068.66    226.24 o
  15   7   4      715.32      345.47    262.71 o
  17   7   4      606.41      654.72    306.31 o
  19   7   4     1674.84     1220.91    390.86 o
 -20   8   4      206.29      636.62    341.92 o
 -18   8   4      232.08      267.92    284.71 o
 -16   8   4     2259.02     2086.36    375.41 o
 -14   8   4      493.27      192.65    205.68 o
 -12   8   4      669.38      712.99    115.19 o
 -10   8   4    17806.81    17901.11    360.67 o
  -8   8   4      143.07      127.93     77.73 o
  -6   8   4     2377.20     2410.94    115.48 o
  -4   8   4     9803.59     9367.41    205.84 o
  -2   8   4    15385.07    16767.09    267.76 o
   0   8   4     4950.46     5278.84    146.16 o
   2   8   4     4802.59     4749.02    136.21 o
   4   8   4      415.26      479.12    101.52 o
   6   8   4       62.71      -76.40     98.16 o
   8   8   4      132.03      -54.03    115.92 o
  10   8   4       68.16      -58.32    126.65 o
  12   8   4      365.30      356.09    160.24 o
  14   8   4       70.79     -375.54    250.78 o
  16   8   4      171.61      266.56    271.99 o
  18   8   4      233.83      356.61    312.37 o
 -19   9   4     6956.22     7236.50    534.04 o
 -17   9   4     9338.61     9910.03    566.05 o
 -15   9   4    15565.63    15304.96    646.36 o
 -13   9   4      274.19       85.52    106.10 o
 -11   9   4      106.77       83.66     91.73 o
  -9   9   4    52056.41    50938.14    692.90 o
  -7   9   4    37731.53    36791.65    589.28 o
  -5   9   4    30045.26    29113.03    463.41 o
  -3   9   4    10926.19    11206.77    217.96 o
  -1   9   4    23588.66    24802.34    407.45 o
   1   9   4    10674.45     9933.89    217.53 o
   3   9   4     6778.84     6755.14    219.09 o
   5   9   4    14433.94    14548.46    299.72 o
   7   9   4      233.40      301.48    118.72 o
   9   9   4     1798.08     1869.95    195.90 o
  11   9   4     1671.34     1668.20    173.62 o
  13   9   4      880.54      991.30    235.03 o
  15   9   4        5.70     -207.52    239.62 o
  17   9   4       22.49     -147.33    282.40 o
 -18  10   4     6966.55     8309.92    652.23 o
 -16  10   4     7095.72     7709.68    504.87 o
 -14  10   4     2353.22     2021.98    275.92 o
 -12  10   4     7781.25     7835.36    319.33 o
 -10  10   4    12721.00    13269.59    300.73 o
  -8  10   4     2650.54     3045.32    156.01 o
  -6  10   4    32039.41    32034.95    464.68 o
  -4  10   4    32571.76    32662.58    552.06 o
  -2  10   4     4489.51     4624.63    150.74 o
   0  10   4       10.30      -56.24     63.28 o
   2  10   4     7209.76     6939.06    205.30 o
   4  10   4     1055.58      914.54     91.78 o
   6  10   4     8066.65     8627.63    257.93 o
   8  10   4     8429.45     7877.49    257.27 o
  10  10   4     1329.19     1478.97    200.33 o
  12  10   4     1214.23      941.64    190.69 o
  14  10   4     2060.41     1918.15    424.07 o
  16  10   4       82.70       69.86    265.66 o
 -19  11   4     5827.01     6691.00    553.76 o
 -17  11   4     1563.10     1918.37    349.75 o
 -15  11   4     6232.36     6457.85    386.21 o
 -13  11   4     8688.94     9201.35    407.86 o
 -11  11   4       46.95      -58.19    109.17 o
  -9  11   4      137.72      248.63     98.63 o
  -7  11   4    15855.92    16064.45    309.21 o
  -5  11   4      199.90      349.35    111.26 o
  -3  11   4     7560.54     7426.36    232.45 o
  -1  11   4     6035.48     6400.76    207.87 o
   1  11   4     4471.29     4216.62    176.67 o
   3  11   4     1608.90     1869.85    151.57 o
   5  11   4     3625.52     3700.70    180.76 o
   7  11   4     4453.69     4487.93    214.61 o
   9  11   4     4274.90     3968.01    211.73 o
  11  11   4      375.91      624.88    170.08 o
  13  11   4      249.62      117.65    210.87 o
  15  11   4      263.71      418.26    306.22 o
  17  11   4     1512.20     1612.06    411.16 o
 -18  12   4     8693.41     8565.92    604.24 o
 -16  12   4    13544.30    12779.31    523.54 o
 -14  12   4    11279.48    11372.64    428.91 o
 -12  12   4    13581.97    14521.76    408.43 o
 -10  12   4    17349.26    16623.74    409.15 o
  -8  12   4    30849.24    30138.55    473.33 o
  -6  12   4    11210.46    10596.87    263.33 o
  -4  12   4      981.52      982.74    143.88 o
  -2  12   4    23519.87    23734.96    375.03 o
   0  12   4    33660.63    32975.64    562.09 o
   2  12   4    28634.64    29938.39    492.85 o
   4  12   4    25895.17    26267.73    480.37 o
   6  12   4     7182.64     7332.99    272.66 o
   8  12   4     3887.38     3989.01    228.18 o
  10  12   4     5671.59     5530.38    310.94 o
  12  12   4     2626.58     2715.43    342.56 o
  14  12   4      129.21      192.62    228.32 o
  16  12   4      250.76       -4.12    307.24 o
 -17  13   4      184.52       22.08    280.87 o
 -15  13   4      138.53      553.10    240.08 o
 -13  13   4       80.07       10.77    269.18 o
 -11  13   4     1482.56     1433.56    226.83 o
  -9  13   4     1772.08     1438.32    168.61 o
  -7  13   4     2812.44     2756.71    172.39 o
  -5  13   4      153.61      145.66     99.23 o
  -3  13   4     1688.70     1750.56    150.38 o
  -1  13   4     7273.37     7642.02    234.28 o
   1  13   4     1571.70     1561.46    148.91 o
   3  13   4     4033.75     4016.32    202.60 o
   5  13   4     2597.43     2518.61    180.38 o
   7  13   4     7423.52     7330.72    262.43 o
   9  13   4     3453.24     3441.04    286.18 o
  11  13   4      488.55      465.77    468.72 o
  13  13   4      235.75      236.55    262.09 o
  15  13   4       62.81     -159.32    287.92 o
 -16  14   4     8934.14     8770.67    539.45 o
 -14  14   4    12801.21    13126.97    615.64 o
 -12  14   4    17265.14    15827.90    660.28 o
 -10  14   4    11271.61    11993.65    447.48 o
  -8  14   4    20610.51    20259.22    566.50 o
  -6  14   4    16287.32    17410.78    448.56 o
  -4  14   4     5454.27     5704.21    251.73 o
  -2  14   4     1091.99      979.22    131.79 o
   0  14   4     5821.85     5739.78    219.00 o
   2  14   4     3131.06     3253.55    191.54 o
   4  14   4     9163.37     9015.43    344.92 o
   6  14   4     1728.00     1697.39    301.98 o
   8  14   4     1554.56     1671.06    234.48 o
  10  14   4     1237.09     1358.60    326.72 o
  12  14   4     2012.77     1775.95    322.67 o
  14  14   4     3660.30     3279.18    412.46 o
 -15  15   4      175.24      179.77    260.40 o
 -13  15   4     2250.28     2663.59    356.10 o
 -11  15   4     1210.12     1424.08    222.00 o
  -9  15   4     1658.68     1451.46    226.42 o
  -7  15   4     4923.68     4814.72    419.64 o
  -5  15   4     1295.09      958.60    222.31 o
  -3  15   4    11347.17    11060.49    370.46 o
  -1  15   4     2108.77     2153.50    193.58 o
   1  15   4     1286.92     1386.68    195.28 o
   3  15   4     4488.50     4109.89    273.68 o
   5  15   4     1760.17     1833.07    217.77 o
   7  15   4      358.35      684.00    202.83 o
   9  15   4      392.01      109.75    228.69 o
  11  15   4     3241.20     3505.62    413.21 o
  13  15   4      198.38      433.02    282.32 o
 -14  16   4     2866.66     2960.70    497.93 o
 -12  16   4     9227.80     8646.18    715.51 o
 -10  16   4     9611.74    10645.89    434.99 o
  -8  16   4     9950.68     9992.76    435.33 o
  -6  16   4    12322.13    11994.56    514.03 o
  -4  16   4     6346.37     6884.58    430.54 o
  -2  16   4     1878.34     1960.85    227.40 o
   0  16   4    10989.73    10803.23    439.42 o
   2  16   4     8038.77     7752.79    431.16 o
   4  16   4     4128.87     3646.31    296.57 o
   6  16   4     1479.81     1187.58    258.31 o
   8  16   4     2625.09     3312.92    676.61 o
  10  16   4      774.93      647.95    263.76 o
  12  16   4      415.29     -381.91    256.46 o
 -13  17   4      853.21      428.46    325.81 o
 -11  17   4     2805.44     2305.31    575.85 o
  -9  17   4     7272.70     6584.50    404.95 o
  -7  17   4    12397.29    12720.87    571.48 o
  -5  17   4    16552.58    16243.00    656.05 o
  -3  17   4     6288.07     6374.95    347.69 o
  -1  17   4     1661.89     1705.34    225.28 o
   1  17   4     1424.70     1390.63    254.98 o
   3  17   4     3751.44     3973.56    485.11 o
   5  17   4     2486.82     2650.34    342.53 o
   7  17   4      375.60      643.26    280.98 o
   9  17   4      266.65      684.65    301.71 o
  11  17   4     1758.61     2285.26    407.34 o
 -12  18   4     1693.82     2136.02    345.63 o
 -10  18   4     1877.48     1742.61    350.53 o
  -8  18   4      367.78      465.61    227.58 o
  -6  18   4      632.09      248.54    481.04 o
  -4  18   4      771.87      832.51    242.29 o
  -2  18   4     5587.98     4876.57    392.26 o
   0  18   4     4034.20     3947.31    360.70 o
   2  18   4     1849.99     1405.30    313.20 o
   4  18   4      232.42      463.23    243.96 o
   6  18   4      522.67      883.16    320.76 o
   8  18   4      405.03      259.15    274.27 o
  -9  19   4     5996.81     5329.87    538.52 o
  -7  19   4     3676.93     3421.12    407.17 o
  -5  19   4     5812.71     4676.50    405.20 o
  -3  19   4     9851.48     9490.27    529.20 o
  -1  19   4     8890.07     7730.29    487.80 o
   1  19   4    11780.06    11557.57    563.05 o
   3  19   4     6935.01     6852.35    511.82 o
   5  19   4     3631.42     3831.88    569.95 o
   7  19   4     2960.85     2654.58    473.92 o
  -6  20   4       58.10      316.74    215.87 o
  -4  20   4      526.89      248.68    333.78 o
  -2  20   4     1146.56     1034.99    282.24 o
   0  20   4      348.80      416.54    335.35 o
   2  20   4      670.00      639.66    256.36 o
   4  20   4      334.77        0.17    261.71 o
 -21   1   5    13065.43    13156.73    922.05 o
 -19   1   5    15969.80    15306.27   1055.56 o
 -17   1   5    10873.46    11460.12    753.64 o
 -15   1   5    11927.95    12746.79    374.47 o
 -13   1   5    19517.36    20463.09    455.60 o
 -11   1   5    46988.02    48295.93    701.71 o
  -9   1   5    48985.50    48092.74    636.37 o
  -7   1   5    63600.53    63900.41    717.93 o
  -5   1   5    34725.85    34774.55    398.89 o
  -3   1   5    64340.18    62685.78    781.78 o
  -1   1   5   334446.19   334572.19   3421.04 o
   1   1   5   153277.84   154272.30   1666.68 o
   3   1   5    64264.16    63194.78    701.57 o
   5   1   5    69186.12    66811.79    878.01 o
   7   1   5    12199.75    11486.88    269.24 o
   9   1   5     4504.82     4381.71    189.49 o
  11   1   5    30019.09    29759.13    543.72 o
  13   1   5    23366.05    23860.27    546.69 o
  15   1   5     5201.44     4719.71    310.85 o
  17   1   5     1320.22     1405.83    396.03 o
  19   1   5     3642.27     2802.65    572.56 o
 -22   2   5     1060.31      860.00    418.40 o
 -20   2   5      396.11      265.99    301.66 o
 -18   2   5     3620.20     4258.96    409.73 o
 -16   2   5     5142.33     5017.88    300.33 o
 -14   2   5      664.95      594.59    151.88 o
 -12   2   5     7024.88     6985.38    236.27 o
 -10   2   5     1896.32     1776.93    114.53 o
  -8   2   5    19221.82    18935.39    290.89 o
  -6   2   5    11321.15    11428.14    177.42 o
  -4   2   5     8973.68     8652.11    133.03 o
  -2   2   5     9986.65    10052.46    127.30 o
   0   2   5     2043.54     1703.77     59.04 o
   2   2   5    14189.55    13727.04    196.33 o
   4   2   5     9349.84     8793.18    171.24 o
   6   2   5     4272.65     4024.98    196.03 o
   8   2   5     3554.90     3610.44    166.14 o
  10   2   5     2955.65     2792.66    160.50 o
  12   2   5     3867.32     3664.32    230.24 o
  14   2   5       59.03      -37.41    143.74 o
  16   2   5     3812.40     4685.62    805.69 o
  18   2   5     2685.51     2773.68    549.44 o
 -21   3   5     3238.24     3414.67    839.53 o
 -19   3   5     3089.38     3717.05    422.29 o
 -17   3   5     7985.54     7450.37    503.86 o
 -15   3   5    25449.63    25289.16    559.84 o
 -13   3   5     9270.50     8731.38    315.48 o
 -11   3   5    13259.15    12713.76    275.49 o
  -9   3   5    63781.72    64549.24    787.87 o
  -7   3   5    11740.22    10940.18    184.20 o
  -5   3   5    42953.07    41837.33    438.74 o
  -3   3   5    38907.82    37650.60    375.86 o
  -1   3   5     8784.03     8277.35    117.13 o
   1   3   5    10307.34     9527.48    157.91 o
   3   3   5    28099.50    26874.95    349.74 o
   5   3   5    42013.05    42492.81    576.76 o
   7   3   5     8477.01     6907.43    256.30 o
   9   3   5    29068.52    27904.84    746.41 o
  11   3   5    10115.18     9658.17    362.06 o
  13   3   5     2881.25     2913.22    226.86 o
  15   3   5     3481.99     3493.68    281.54 o
  17   3   5      693.05      829.85    391.27 o
  19   3   5     2390.21     2284.36    504.20 o
 -22   4   5     3927.72     4137.82    627.99 o
 -20   4   5     7388.32     8115.91   1224.87 o
 -18   4   5     6380.75     6459.97    505.15 o
 -16   4   5     9078.59     9640.98    558.61 o
 -14   4   5    24587.90    24285.38    540.04 o
 -12   4   5    39815.41    40530.54    675.92 o
 -10   4   5    32144.73    32500.43    446.65 o
  -8   4   5    54974.64    55043.71    653.71 o
  -6   4   5    14047.26    14087.04    208.38 o
  -4   4   5    44574.08    46212.72    449.95 o
  -2   4   5    66798.59    67338.30    641.81 o
   0   4   5     3659.67     3282.19     84.80 o
   2   4   5    17364.94    16080.67    223.12 o
   4   4   5    34010.63    33336.45    467.07 o
   6   4   5    60266.76    60480.62    833.59 o
   8   4   5    41863.93    40828.95    717.62 o
  10   4   5    13926.64    13416.91    415.12 o
  12   4   5    14988.08    14874.25    465.23 o
  14   4   5     3115.01     3324.48    251.29 o
  16   4   5      769.19     1336.65    390.65 o
  18   4   5     1579.89     1302.47    445.90 o
 -21   5   5      738.18      924.39    402.57 o
 -19   5   5      263.13      225.49    307.00 o
 -17   5   5     4964.25     5260.81    470.26 o
 -15   5   5      723.40      997.91    180.79 o
 -13   5   5     3773.33     4340.74    236.03 o
 -11   5   5    10264.56    10364.20    252.91 o
  -9   5   5     3979.30     3726.54    137.50 o
  -7   5   5     9886.22    10427.22    201.20 o
  -5   5   5     6694.36     6403.55    145.74 o
  -3   5   5    38201.51    38760.35    418.04 o
  -1   5   5      604.31      819.53     63.05 o
   1   5   5      581.27      367.93     57.50 o
   3   5   5    13444.10    13420.03    237.92 o
   5   5   5       29.21       17.08     57.31 o
   7   5   5     3147.60     3575.71    145.13 o
   9   5   5      114.50       68.37    114.83 o
  11   5   5     4146.89     3905.18    233.64 o
  13   5   5     6913.94     6545.44    310.22 o
  15   5   5      528.93      582.98    272.12 o
  17   5   5     1145.01      538.94    668.96 o
  19   5   5       92.04     -152.87    282.07 o
 -20   6   5     7213.23     7618.63    602.37 o
 -18   6   5     7492.94     7956.41   1231.58 o
 -16   6   5    12972.88    13056.00   1124.65 o
 -14   6   5    47915.53    47622.29    875.14 o
 -12   6   5    23860.19    24038.42    483.05 o
 -10   6   5    48885.77    49166.98    660.66 o
  -8   6   5    55993.57    55410.37    676.78 o
  -6   6   5    47524.88    46218.00    506.76 o
  -4   6   5    84544.91    83347.47    831.03 o
  -2   6   5    75137.85    75920.98    708.84 o
   0   6   5    73722.87    74066.34    764.90 o
   2   6   5    41512.19    40132.65    525.68 o
   4   6   5    37765.94    35231.26    506.31 o
   6   6   5    27563.26    25939.01    419.84 o
   8   6   5    19805.03    19833.00    353.73 o
  10   6   5    21498.38    21109.77    497.51 o
  12   6   5    16135.75    16770.71    465.00 o
  14   6   5    25158.60    25675.90    676.29 o
  16   6   5    10285.85    10072.26    641.25 o
  18   6   5     4876.83     4683.38    509.29 o
 -21   7   5        6.49       79.90    289.61 o
 -19   7   5      715.75      794.71    317.64 o
 -17   7   5      146.12      433.07    256.90 o
 -15   7   5       10.88      -17.10    219.05 o
 -13   7   5     3745.98     3707.76    228.34 o
 -11   7   5      409.39      426.81    113.36 o
  -9   7   5     3522.92     3800.73    162.17 o
  -7   7   5      644.00      645.58     83.42 o
  -5   7   5      182.68      202.50     67.43 o
  -3   7   5     1945.62     1932.94     90.60 o
  -1   7   5    12448.42    12838.68    199.50 o
   1   7   5     3127.87     3264.78    110.30 o
   3   7   5     1919.99     1969.73    121.23 o
   5   7   5        3.51      -16.39     98.75 o
   7   7   5     6135.61     6695.70    230.42 o
   9   7   5      533.78      480.92    169.86 o
  11   7   5      282.88      123.41    151.93 o
  13   7   5        2.06      -76.58    171.95 o
  15   7   5       91.68      318.99    260.43 o
  17   7   5       40.97      -92.32    246.93 o
 -20   8   5     3876.77     3576.71    740.32 o
 -18   8   5    12273.23    12217.76   1120.76 o
 -16   8   5    23743.19    23461.61    943.37 o
 -14   8   5    17908.80    16998.48    596.97 o
 -12   8   5    15427.30    15774.51    349.82 o
 -10   8   5    10866.96    10829.22    263.26 o
  -8   8   5    18372.78    18588.34    308.65 o
  -6   8   5    78041.30    76940.59    904.22 o
  -4   8   5    56194.74    54775.03    619.41 o
  -2   8   5    38790.84    39272.35    448.22 o
   0   8   5    18065.05    17450.97    274.20 o
   2   8   5    41600.29    39959.35    495.45 o
   4   8   5    54851.80    54001.89    737.30 o
   6   8   5    44675.75    43507.90    676.52 o
   8   8   5    16312.35    15894.12    387.84 o
  10   8   5     3078.30     3488.55    241.46 o
  12   8   5     5341.18     5530.91    297.27 o
  14   8   5     5690.05     6536.65    527.80 o
  16   8   5     4764.01     4270.06    553.50 o
  18   8   5     2787.49     2798.03    464.33 o
 -19   9   5      266.16     -162.93    303.04 o
 -17   9   5     7014.91     7280.38    567.59 o
 -15   9   5     6410.37     6153.70    436.90 o
 -13   9   5     1410.00     1638.74    175.08 o
 -11   9   5     2592.51     2870.76    161.70 o
  -9   9   5     5845.13     5685.43    180.64 o
  -7   9   5    25230.01    25559.91    429.30 o
  -5   9   5     6447.01     6787.59    173.32 o
  -3   9   5     3898.67     3753.80    122.55 o
  -1   9   5    10114.87     9682.53    193.29 o
   1   9   5    11560.41    11271.64    248.93 o
   3   9   5    14316.58    14975.69    286.84 o
   5   9   5    12076.61    11645.14    389.04 o
   7   9   5     7376.51     7620.60    243.38 o
   9   9   5     1151.84      991.58    159.33 o
  11   9   5     2801.05     2855.16    223.54 o
  13   9   5     2633.91     2677.19    338.28 o
  15   9   5      721.47      391.50    305.44 o
  17   9   5     1470.78      893.85    349.76 o
 -20  10   5     2750.89     2511.19    483.55 o
 -18  10   5     2792.42     2943.85    401.97 o
 -16  10   5    10705.16    10387.55    664.81 o
 -14  10   5     5710.04     6427.34    356.68 o
 -12  10   5     1693.91     1630.98    155.55 o
 -10  10   5     1604.94     1644.74    132.81 o
  -8  10   5     8320.22     8341.33    215.18 o
  -6  10   5    40050.54    40330.27    512.55 o
  -4  10   5    27581.14    27719.58    388.85 o
  -2  10   5     9274.44     8910.84    201.82 o
   0  10   5    23160.98    22820.53    384.62 o
   2  10   5    24189.03    23818.25    382.14 o
   4  10   5    17218.32    17531.55    335.50 o
   6  10   5     6462.65     6695.61    236.43 o
   8  10   5     7278.52     7274.54    255.61 o
  10  10   5     4667.80     4953.09    244.74 o
  12  10   5      167.77      143.24    177.14 o
  14  10   5     1478.74     1024.77    343.23 o
  16  10   5     3076.95     3316.44    475.07 o
 -19  11   5     6789.68     6918.83    549.49 o
 -17  11   5    10413.11    10309.63    518.82 o
 -15  11   5    11163.69    11677.16    480.01 o
 -13  11   5    12408.63    12558.36    417.28 o
 -11  11   5    15964.94    15848.86    365.73 o
  -9  11   5    24525.98    23917.77    393.81 o
  -7  11   5    27424.48    27355.96    419.51 o
  -5  11   5    30245.78    31153.36    477.44 o
  -3  11   5    32038.68    32070.70    434.59 o
  -1  11   5    18970.18    19458.10    343.18 o
   1  11   5    25917.17    25960.32    434.67 o
   3  11   5    27659.49    27846.50    484.09 o
   5  11   5    16662.40    16869.98    317.21 o
   7  11   5    23166.36    23281.59    456.95 o
   9  11   5    18236.73    18801.55    469.92 o
  11  11   5     6264.33     6083.09    345.12 o
  13  11   5     5758.50     5851.20    619.89 o
  15  11   5     3374.10     3163.78    494.50 o
 -18  12   5     1406.94     1291.78    344.11 o
 -16  12   5     2161.97     2232.42    266.64 o
 -14  12   5     5855.61     5257.59    360.61 o
 -12  12   5      244.97      486.38    146.59 o
 -10  12   5      757.32      501.06    148.22 o
  -8  12   5     4632.06     4845.29    202.20 o
  -6  12   5    31634.18    31862.13    500.62 o
  -4  12   5     4361.27     4587.91    179.39 o
  -2  12   5     1926.37     1946.49    120.73 o
   0  12   5    10007.76    10021.87    264.35 o
   2  12   5     1396.25     1425.51    149.56 o
   4  12   5     4066.56     3887.86    197.58 o
   6  12   5     4102.05     4342.63    215.80 o
   8  12   5      129.56      242.55    146.96 o
  10  12   5      219.99      104.38    193.67 o
  12  12   5       37.63      -74.51    271.95 o
  14  12   5     3472.03     2983.75    434.80 o
  16  12   5     1861.03     1346.59    803.65 o
 -17  13   5     8526.09     8785.74    613.87 o
 -15  13   5    13938.52    14208.51    555.99 o
 -13  13   5    23582.50    23698.09    605.95 o
 -11  13   5    25402.51    25403.31    561.87 o
  -9  13   5    21850.45    22639.82    647.37 o
  -7  13   5    10899.99    11094.84    304.30 o
  -5  13   5    36874.84    37374.51    594.84 o
  -3  13   5    65996.43    66961.09    804.88 o
  -1  13   5    12255.21    12732.46    295.90 o
   1  13   5     8175.32     8363.78    255.06 o
   3  13   5    35850.18    36445.34    609.80 o
   5  13   5    29149.01    30180.85    636.89 o
   7  13   5    10316.31    10331.31    377.98 o
   9  13   5     8278.98     7682.56    402.66 o
  11  13   5    12607.46    11546.47    586.32 o
  13  13   5    10563.73    10112.91    584.05 o
  15  13   5    10085.17    10153.67    715.83 o
 -16  14   5       36.63      108.67    256.05 o
 -14  14   5      699.99      820.78    235.98 o
 -12  14   5      517.40      420.76    169.84 o
 -10  14   5      830.62      776.27    185.77 o
  -8  14   5      511.16      268.16    165.65 o
  -6  14   5      162.53       15.14    148.24 o
  -4  14   5      279.73      325.92    112.18 o
  -2  14   5      255.78       48.22    112.05 o
   0  14   5    14366.10    13672.52    347.59 o
   2  14   5      594.58      501.48    142.43 o
   4  14   5     1222.70      868.48    187.45 o
   6  14   5      908.66     1385.16    339.16 o
   8  14   5        1.25     -179.08    172.90 o
  10  14   5      305.37      -82.76    359.88 o
  12  14   5        3.07     -117.30    222.17 o
  14  14   5     1052.36     1395.13    405.99 o
 -15  15   5     4643.63     4030.75    415.99 o
 -13  15   5    23023.45    24045.31    993.09 o
 -11  15   5    19546.47    20019.00    575.32 o
  -9  15   5    16690.84    17044.20    518.86 o
  -7  15   5    14774.35    14656.78    472.98 o
  -5  15   5     5432.09     6064.74    345.56 o
  -3  15   5     4337.98     4482.95    305.19 o
  -1  15   5    21251.35    19941.40    575.05 o
   1  15   5    20766.15    19841.74    570.05 o
   3  15   5     4338.13     4706.75    442.03 o
   5  15   5     3052.81     3380.86    278.75 o
   7  15   5    11427.37    11713.42    575.73 o
   9  15   5    15347.81    15187.45    672.65 o
  11  15   5    13097.14    13176.59    660.92 o
  13  15   5     3639.70     3168.93    417.31 o
 -14  16   5     1961.68     1336.57    326.39 o
 -12  16   5     2770.96     2291.95    333.15 o
 -10  16   5     3520.35     3533.58    296.27 o
  -8  16   5    10607.98    10265.07    421.75 o
  -6  16   5    13221.32    13007.55    465.14 o
  -4  16   5     6511.05     6547.10    335.94 o
  -2  16   5     9748.91    10012.71    397.37 o
   0  16   5     7940.74     8060.91    386.11 o
   2  16   5     1117.62     1258.14    257.84 o
   4  16   5    10459.59     9795.43    428.25 o
   6  16   5    16900.91    15840.37    648.84 o
   8  16   5     3992.35     4537.75    485.60 o
  10  16   5     2726.08     2135.20    420.22 o
  12  16   5     1601.17     1225.80    323.32 o
 -13  17   5     3774.33     3265.21    385.19 o
 -11  17   5     5773.08     4929.57    431.84 o
  -9  17   5     5049.88     4424.04    349.76 o
  -7  17   5     5405.36     5885.70    379.56 o
  -5  17   5     5785.12     6327.58    371.62 o
  -3  17   5    14235.04    14950.14    492.69 o
  -1  17   5    12403.07    11964.57    443.75 o
   1  17   5     9524.42     9293.33    466.07 o
   3  17   5     6493.65     6132.58    404.77 o
   5  17   5     1662.33     1881.53    318.92 o
   7  17   5     4263.73     3835.60    466.98 o
   9  17   5     4346.26     4322.86    680.52 o
 -10  18   5     6320.04     6678.72    480.98 o
  -8  18   5    10621.12    10475.40    556.32 o
  -6  18   5    15478.46    14854.96    572.21 o
  -4  18   5    10707.04    10544.08    476.99 o
  -2  18   5    19539.53    19821.49    637.72 o
   0  18   5    15129.71    15951.88    625.51 o
   2  18   5     9640.97     8854.46    537.82 o
   4  18   5     9260.43     9697.99    564.11 o
   6  18   5     8503.77     9213.66    672.07 o
   8  18   5     5584.62     5679.70    615.85 o
  -9  19   5     1353.84     1480.19    310.22 o
  -7  19   5      376.16      255.81    214.32 o
  -5  19   5      805.67      647.98    226.81 o
  -3  19   5      655.35      524.80    322.25 o
  -1  19   5     1977.69     1546.25    281.73 o
   1  19   5     5862.85     5524.04    421.72 o
   3  19   5     1863.63     1211.29    305.38 o
   5  19   5      177.73       82.45    473.68 o
   7  19   5      398.25      582.14    297.74 o
  -6  20   5     6734.93     6977.99    648.17 o
  -4  20   5    15460.18    15302.89    726.99 o
  -2  20   5     9149.77     7780.12    743.49 o
   0  20   5    12386.52    12942.59    623.03 o
   2  20   5    14073.59    14231.51    715.79 o
   4  20   5    11989.79    11884.77    778.79 o
 -22   0   6     3678.45     2110.44    707.58 o
 -20   0   6     5062.15     6066.08    890.12 o
 -18   0   6     2252.70     2034.56    554.44 o
 -16   0   6       26.60     -169.02    214.51 o
 -14   0   6    60866.12    62029.40   1557.74 o
 -12   0   6    58862.20    59577.45   1262.24 o
 -10   0   6     6322.52     6699.98    277.76 o
  -8   0   6    55140.82    57545.11   1023.51 o
  -6   0   6    19430.66    17833.71    308.00 o
  -4   0   6    30289.41    28570.01    601.59 o
  -2   0   6   283128.25   281759.50   7039.08 o
   0   0   6   663179.69   668650.94   9638.04 o
   2   0   6    25951.09    23558.64    387.64 o
   4   0   6    12586.60    11091.10    415.72 o
   6   0   6    85962.25    83793.66   1472.17 o
   8   0   6    84533.46    84202.16   1685.66 o
  10   0   6    47077.63    45819.88   1052.03 o
  12   0   6    14299.63    14138.08    597.98 o
  14   0   6    13895.74    11907.18   1152.99 o
  16   0   6     2365.53     3550.91    752.70 o
  18   0   6    10495.29    10801.76   1248.35 o
 -21   1   6        1.42      112.81    318.68 o
 -19   1   6      575.01      347.16    298.52 o
 -17   1   6        4.76       -0.62    250.65 o
 -15   1   6      597.33      556.59    161.64 o
 -13   1   6     2921.65     2763.38    199.16 o
 -11   1   6     3241.29     3031.10    155.52 o
  -9   1   6      602.48      515.26     81.65 o
  -7   1   6      255.73      462.85     58.47 o
  -5   1   6      968.19     1044.40     80.86 o
  -3   1   6     4302.42     4304.37     96.95 o
  -1   1   6       78.20       85.05     35.03 o
   1   1   6    14710.35    16028.59    217.74 o
   3   1   6      164.76      232.34     60.82 o
   5   1   6     4621.50     4563.96    154.02 o
   7   1   6      433.70      350.60     99.96 o
   9   1   6      547.27      512.64    121.91 o
  11   1   6     2553.37     2313.47    168.43 o
  13   1   6      347.15      196.06    142.79 o
  15   1   6     3228.62     3270.77    357.35 o
  17   1   6      842.48      459.57    445.40 o
  19   1   6       54.71      287.37    503.51 o
 -22   2   6     4413.56     4410.60    635.11 o
 -20   2   6     5107.16     5207.77    935.58 o
 -18   2   6    10285.62     8731.88   1131.45 o
 -16   2   6     9601.75     8831.67    619.89 o
 -14   2   6     2379.81     2511.19    192.88 o
 -12   2   6    18815.43    19404.54    357.34 o
 -10   2   6    16801.78    17113.69    381.32 o
  -8   2   6    15590.24    14166.36    227.41 o
  -6   2   6    23301.27    23147.38    294.55 o
  -4   2   6    24862.79    23425.24    277.02 o
  -2   2   6    87112.02    85683.67    880.80 o
   0   2   6    40898.56    38098.20    416.20 o
   2   2   6    25593.66    23411.13    280.72 o
   4   2   6    26072.65    24594.26    367.17 o
   6   2   6    35988.36    34509.45    528.77 o
   8   2   6    47575.14    48265.19    755.12 o
  10   2   6     4566.58     5091.02    213.09 o
  12   2   6     7061.87     7085.39    298.52 o
  14   2   6    13176.26    13739.24    503.55 o
  16   2   6    11844.59    11521.29   1328.34 o
  18   2   6     9739.44     9697.28    853.66 o
 -21   3   6      938.47      713.46    399.47 o
 -19   3   6     5357.52     5351.55    771.16 o
 -17   3   6       94.87       67.14    212.82 o
 -15   3   6     2814.62     3390.03    224.15 o
 -13   3   6     1747.78     1625.30    167.84 o
 -11   3   6       35.07      -83.42     87.47 o
  -9   3   6    30282.09    31454.53    417.66 o
  -7   3   6   129252.08   136943.48   1455.00 o
  -5   3   6    39645.32    38861.32    420.77 o
  -3   3   6     1311.68     1717.87     62.74 o
  -1   3   6    27493.57    27372.07    285.00 o
   1   3   6    73428.34    75078.30    781.77 o
   3   3   6    14750.47    13982.88    223.13 o
   5   3   6    36356.22    34757.10    493.16 o
   7   3   6    15124.45    14543.89    361.20 o
   9   3   6     1451.22     1256.48    165.38 o
  11   3   6    28405.53    28895.73    608.05 o
  13   3   6     6765.82     6518.63    306.18 o
  15   3   6     3688.28     4204.37    332.43 o
  17   3   6     2382.92     3178.81    586.92 o
  19   3   6     6032.60     5294.22    707.46 o
 -22   4   6      792.53      409.44    488.81 o
 -20   4   6      556.50      393.41    268.20 o
 -18   4   6        4.03      205.28    305.56 o
 -16   4   6     2712.24     3530.76    772.42 o
 -14   4   6     1916.60     2245.34    195.52 o
 -12   4   6    10820.22    11072.87    417.42 o
 -10   4   6    30263.36    30363.54    423.49 o
  -8   4   6     4632.59     4225.21    127.54 o
  -6   4   6     4427.06     4119.46    110.59 o
  -4   4   6     9186.62     8565.36    130.76 o
  -2   4   6    29376.42    29888.91    326.79 o
   0   4   6     4849.05     4494.60     98.75 o
   2   4   6    29520.77    29441.94    363.20 o
   4   4   6     8920.04     8894.67    184.76 o
   6   4   6    11966.70    11362.20    251.78 o
   8   4   6    21995.69    21906.58    458.89 o
  10   4   6    12739.33    12052.12    340.59 o
  12   4   6     8751.63     8778.27    334.43 o
  14   4   6     4971.00     5107.50    348.39 o
  16   4   6     4128.96     3235.56    540.48 o
  18   4   6      448.17      860.56    681.95 o
 -21   5   6     2502.24     3261.49    570.98 o
 -19   5   6     2599.02     2992.82    407.55 o
 -17   5   6    11319.46    11170.46    783.19 o
 -15   5   6    21762.65    22736.62    534.90 o
 -13   5   6    11455.70    11340.46    316.34 o
 -11   5   6    26650.08    27208.66    405.91 o
  -9   5   6    34515.29    34811.22    465.97 o
  -7   5   6    53907.07    52700.34    606.01 o
  -5   5   6    66582.41    66729.58    674.77 o
  -3   5   6    18899.57    17885.64    215.68 o
  -1   5   6    20840.48    20478.71    244.05 o
   1   5   6    36956.90    35817.48    449.08 o
   3   5   6    28314.30    26691.38    367.91 o
   5   5   6    39094.87    38082.66    517.30 o
   7   5   6    53114.35    52402.61    762.37 o
   9   5   6    29126.19    28717.21    532.60 o
  11   5   6    16517.26    16621.38    446.64 o
  13   5   6    17863.74    18206.96    537.19 o
  15   5   6    14201.44    13740.18    602.31 o
  17   5   6    13608.88    12976.23    735.77 o
 -20   6   6       52.81      -24.44    237.89 o
 -18   6   6      459.27      620.85    292.05 o
 -16   6   6      225.79      193.52    238.73 o
 -14   6   6     5057.58     4661.54    256.65 o
 -12   6   6      296.85      269.29    117.50 o
 -10   6   6     5747.31     5802.54    175.49 o
  -8   6   6     6521.24     7079.75    170.16 o
  -6   6   6     1044.00     1132.54     80.35 o
  -4   6   6     5327.44     5135.59    125.24 o
  -2   6   6     3006.82     2929.68     90.90 o
   0   6   6      610.04      552.48     73.49 o
   2   6   6      174.10      280.57     78.25 o
   4   6   6       90.70      -21.40     80.94 o
   6   6   6      132.03       59.28     79.24 o
   8   6   6      256.57      139.14    114.10 o
  10   6   6    11488.53    10563.95    354.39 o
  12   6   6      988.11      855.08    190.53 o
  14   6   6        0.60     -271.24    191.34 o
  16   6   6      976.43      895.61    265.81 o
  18   6   6       12.03      -48.52    384.96 o
 -21   7   6     1664.13      777.79    541.38 o
 -19   7   6     5282.06     5341.75    526.20 o
 -17   7   6    12139.79    13556.87    720.63 o
 -15   7   6    11051.31    10379.32    778.48 o
 -13   7   6    12103.32    11855.37    339.42 o
 -11   7   6    24084.78    24670.92    436.49 o
  -9   7   6    41772.20    41579.52    512.43 o
  -7   7   6    23365.39    22697.32    319.92 o
  -5   7   6    30921.47    30230.98    368.22 o
  -3   7   6    40184.63    39033.67    441.86 o
  -1   7   6    43261.76    42379.25    479.12 o
   1   7   6    69398.80    70413.62    779.16 o
   3   7   6    60063.70    59057.61    739.96 o
   5   7   6    31516.99    30407.38    504.88 o
   7   7   6    18333.56    17143.34    387.75 o
   9   7   6    40657.28    39980.70    705.91 o
  11   7   6    16271.33    15994.11    581.69 o
  13   7   6    23913.68    23159.53    692.47 o
  15   7   6    15366.74    15535.64    774.13 o
  17   7   6     6180.43     6007.04    570.81 o
 -20   8   6       20.76       58.79    296.50 o
 -18   8   6       73.52      184.59    281.48 o
 -16   8   6      248.90     -346.64    406.88 o
 -14   8   6     3135.92     3583.83    310.09 o
 -12   8   6     4537.27     4465.28    199.87 o
 -10   8   6      189.95       99.27     94.02 o
  -8   8   6      771.67      714.92     96.33 o
  -6   8   6      122.55       86.67     72.07 o
  -4   8   6     6830.50     6936.77    158.41 o
  -2   8   6     3241.53     3426.00    109.82 o
   0   8   6        5.51      -67.09     69.65 o
   2   8   6    12154.57    12342.40    279.94 o
   4   8   6     2491.36     2367.54    158.80 o
   6   8   6       99.93       11.43    104.64 o
   8   8   6     9043.18     9288.95    286.27 o
  10   8   6     5655.73     5115.51    237.48 o
  12   8   6        5.48     -175.28    175.14 o
  14   8   6     1058.60      613.42    302.44 o
  16   8   6     1378.50     1136.49    339.97 o
 -19   9   6     4463.86     4303.18    516.83 o
 -17   9   6     2799.69     2534.24    356.64 o
 -15   9   6       79.92       82.33    221.78 o
 -13   9   6     5514.37     6299.67    287.80 o
 -11   9   6     3726.16     3865.11    213.57 o
  -9   9   6     6525.95     6509.92    190.93 o
  -7   9   6     7837.98     7500.66    181.47 o
  -5   9   6    44981.73    44838.54    543.45 o
  -3   9   6    52606.27    52619.33    602.01 o
  -1   9   6    17997.51    17765.94    288.89 o
   1   9   6    35733.50    35897.12    489.43 o
   3   9   6    44147.13    44330.95    677.00 o
   5   9   6    36105.68    36167.60    597.83 o
   7   9   6    14389.81    14115.68    336.48 o
   9   9   6    13623.29    13847.71    365.31 o
  11   9   6     2624.41     2731.13    253.84 o
  13   9   6     2486.59     2560.99    338.04 o
  15   9   6     9101.85     9196.25    629.68 o
  17   9   6     7632.33     6791.77    612.08 o
 -20  10   6     4636.62     5116.37    597.15 o
 -18  10   6     2006.19     2552.65    372.65 o
 -16  10   6     3724.49     4381.94    422.76 o
 -14  10   6     7595.93     7616.66    405.87 o
 -12  10   6     2001.22     2214.90    181.18 o
 -10  10   6     2394.55     2565.45    154.59 o
  -8  10   6    17046.37    17206.87    355.89 o
  -6  10   6    26329.93    26972.99    407.40 o
  -4  10   6    23253.06    23717.50    351.58 o
  -2  10   6    25921.90    25378.98    356.60 o
   0  10   6     3958.08     4377.87    194.16 o
   2  10   6    11015.19    10273.69    252.36 o
   4  10   6    16856.01    16623.44    392.41 o
   6  10   6    35122.18    34859.38    572.17 o
   8  10   6     8222.19     8174.92    287.78 o
  10  10   6      579.60      799.52    187.80 o
  12  10   6     2939.26     2799.49    271.33 o
  14  10   6     8055.86     6971.63    569.13 o
  16  10   6     8443.90     8563.10    738.41 o
 -19  11   6     1748.48     1530.75    409.74 o
 -17  11   6     2018.59     2431.54    316.03 o
 -15  11   6     1523.38     1788.40    229.01 o
 -13  11   6     7479.45     7874.50    312.94 o
 -11  11   6     9189.81     9311.16    322.68 o
  -9  11   6     1708.55     1446.26    136.20 o
  -7  11   6     4839.19     4874.47    183.31 o
  -5  11   6     4887.11     5595.39    187.51 o
  -3  11   6    13369.71    13201.32    246.63 o
  -1  11   6    11782.15    11636.17    260.65 o
   1  11   6      473.61      390.80    123.64 o
   3  11   6     6484.31     6196.44    224.44 o
   5  11   6    14246.26    14325.47    355.88 o
   7  11   6    23503.71    22516.39    499.00 o
   9  11   6       14.77      216.02    173.61 o
  11  11   6      270.79      313.13    214.07 o
  13  11   6     5097.46     4882.31    784.51 o
  15  11   6     1838.18     2037.61    410.21 o
 -18  12   6     1050.83     1096.55    387.76 o
 -16  12   6     4942.09     4950.59    330.46 o
 -14  12   6     9459.16     9498.56    391.55 o
 -12  12   6    11957.46    12798.58    389.21 o
 -10  12   6    21217.06    20317.74    475.04 o
  -8  12   6    30077.08    29731.90    555.86 o
  -6  12   6    29700.83    30478.19    465.34 o
  -4  12   6    15147.23    15203.24    276.37 o
  -2  12   6    21915.35    22376.23    413.37 o
   0  12   6    53826.73    54031.98    744.75 o
   2  12   6    41035.02    41473.79    653.68 o
   4  12   6    20506.17    20359.85    458.28 o
   6  12   6    16319.16    15481.35    517.13 o
   8  12   6    16563.71    16555.41    516.04 o
  10  12   6    29102.90    28968.10    732.56 o
  12  12   6    26388.28    26912.54    900.60 o
  14  12   6     5647.51     5548.60    586.72 o
 -17  13   6       88.76     -303.55    383.19 o
 -15  13   6      380.77      489.68    238.86 o
 -13  13   6       41.47       41.40    144.71 o
 -11  13   6     1382.30     1201.22    173.61 o
  -9  13   6     1544.01     1724.73    206.61 o
  -7  13   6     1416.07     1424.26    167.81 o
  -5  13   6       43.15       83.45     99.53 o
  -3  13   6     1260.17     1193.39    121.93 o
  -1  13   6      696.14      725.26    129.53 o
   1  13   6     1089.14     1114.69    147.62 o
   3  13   6     7141.85     7386.63    272.37 o
   5  13   6      118.72       70.71    165.94 o
   7  13   6       50.35      137.01    169.17 o
   9  13   6     1937.33     2230.67    264.04 o
  11  13   6     2431.91     2156.19    333.19 o
  13  13   6      376.39      555.08    260.28 o
 -16  14   6     4607.24     4354.66    451.92 o
 -14  14   6    12153.36    11831.67    507.26 o
 -12  14   6    11180.12    10828.30    415.87 o
 -10  14   6    14227.44    13566.54    452.98 o
  -8  14   6    12276.19    11916.52    415.52 o
  -6  14   6     7660.02     7810.08    319.59 o
  -4  14   6    13483.35    12470.94    373.87 o
  -2  14   6    16031.31    16226.62    431.02 o
   0  14   6    25010.13    23888.54    613.93 o
   2  14   6     4094.60     4419.31    285.91 o
   4  14   6    11607.94    10919.47    418.35 o
   6  14   6    10018.73     9985.93    642.48 o
   8  14   6     9406.04     9255.19    465.52 o
  10  14   6    21191.23    21900.84    800.06 o
  12  14   6    16277.13    17189.17    747.41 o
 -15  15   6      229.57       65.03    240.70 o
 -13  15   6     1634.95     1701.00    317.01 o
 -11  15   6     2258.82     2232.25    255.34 o
  -9  15   6       41.33       50.63    163.31 o
  -7  15   6     6918.35     5790.35    301.67 o
  -5  15   6      599.50      516.82    163.84 o
  -3  15   6     1623.44     1512.34    219.19 o
  -1  15   6    14676.45    14153.75    635.53 o
   1  15   6     6344.43     5725.07    332.06 o
   3  15   6     6614.61     6397.63    341.85 o
   5  15   6     2092.50     2028.90    242.47 o
   7  15   6     4835.06     5218.36    425.57 o
   9  15   6      334.75      150.63    232.09 o
  11  15   6     2127.72     2146.92    365.03 o
 -14  16   6     1306.61     1075.20    356.07 o
 -12  16   6     4416.32     4682.35    367.26 o
 -10  16   6    13063.75    13338.35    483.85 o
  -8  16   6     8863.32     9154.73    452.67 o
  -6  16   6     3923.86     3815.78    263.21 o
  -4  16   6    12976.66    12228.43    410.18 o
  -2  16   6    13287.44    13304.64    449.66 o
   0  16   6    14275.92    14323.18    680.37 o
   2  16   6    10427.75    11716.19    461.16 o
   4  16   6    12827.32    11980.51    470.65 o
   6  16   6     9749.82    10835.71    570.03 o
   8  16   6     7491.66     7432.55    682.78 o
  10  16   6    10852.80    10985.84    746.99 o
 -13  17   6     6137.16     6696.20    500.11 o
 -11  17   6     3935.48     4264.21    359.99 o
  -9  17   6     3756.56     3297.25    289.98 o
  -7  17   6     6980.68     6991.67    444.43 o
  -5  17   6     8215.85     7791.25    426.84 o
  -3  17   6     9411.98     9450.21    406.67 o
  -1  17   6     4666.92     4917.85    316.82 o
   1  17   6     6422.04     5828.02    423.40 o
   3  17   6    11044.61    12319.71    536.35 o
   5  17   6    11879.39    10820.85    570.00 o
   7  17   6    10420.62    10111.39    692.89 o
   9  17   6     5446.49     4438.25    532.63 o
 -10  18   6     4116.82     4536.33    419.10 o
  -8  18   6      232.30      108.91    227.79 o
  -6  18   6      303.91      239.79    181.04 o
  -4  18   6     3006.73     3108.40    294.89 o
  -2  18   6     4346.88     4339.24    406.43 o
   0  18   6     4855.13     5331.52    369.94 o
   2  18   6     7476.34     6752.09    569.47 o
   4  18   6      869.70      383.08    269.32 o
   6  18   6      934.74      412.97    292.75 o
   8  18   6     2342.80     1492.01    364.07 o
  -9  19   6     7098.01     6674.23    495.50 o
  -7  19   6     6403.21     6332.74    433.64 o
  -5  19   6     9436.86    10159.47    504.41 o
  -3  19   6    17690.59    18255.98    843.25 o
  -1  19   6    14998.10    14748.42    633.51 o
   1  19   6    14859.74    14908.12    704.74 o
   3  19   6    15720.03    16044.85    732.23 o
   5  19   6     7322.74     7517.74    648.75 o
  -6  20   6       61.84       30.39    278.53 o
  -4  20   6        9.15      196.00    223.45 o
  -2  20   6     3123.36     3565.39    389.26 o
   0  20   6       54.18     -124.41    213.50 o
   2  20   6      119.57      -97.90    273.24 o
 -21   1   7       15.92       66.18    306.10 o
 -19   1   7      477.39      292.49    291.56 o
 -17   1   7      352.96     -343.48    261.50 o
 -15   1   7     5717.88     5247.37    266.16 o
 -13   1   7     2767.28     2951.31    170.44 o
 -11   1   7     2254.50     1920.08    134.27 o
  -9   1   7      802.02      691.90     87.19 o
  -7   1   7      311.48      227.27     50.42 o
  -5   1   7    34267.47    32882.02    460.72 o
  -3   1   7    21113.58    20252.08    390.67 o
  -1   1   7    49656.47    48146.92    611.86 o
   1   1   7    56121.08    53064.80    593.41 o
   3   1   7    59728.94    60208.35    746.58 o
   5   1   7     5420.04     4630.08    161.98 o
   7   1   7    24099.04    23663.03    442.80 o
   9   1   7    26010.19    25681.30    489.96 o
  11   1   7    22931.38    22631.90    471.57 o
  13   1   7    14207.86    14232.66    494.77 o
  15   1   7     2022.23     2755.08    339.00 o
  17   1   7     7226.02     7370.88    756.02 o
 -22   2   7      430.98      574.49    378.10 o
 -20   2   7       15.01      -75.52    279.95 o
 -18   2   7        0.69      -88.30    262.18 o
 -16   2   7      322.12      112.37    160.00 o
 -14   2   7     4088.33     4471.94    236.89 o
 -12   2   7     6367.15     6823.06    229.33 o
 -10   2   7     1520.70     1889.28    109.97 o
  -8   2   7       40.96       55.65     60.10 o
  -6   2   7    15878.74    15639.97    252.25 o
  -4   2   7    15722.44    15743.26    243.50 o
  -2   2   7     3852.76     3482.49     90.59 o
   0   2   7    20199.15    20201.59    257.35 o
   2   2   7     8234.03     7854.11    144.61 o
   4   2   7      329.77      398.41     91.09 o
   6   2   7        5.19      -75.19     80.09 o
   8   2   7     5177.77     5359.30    279.63 o
  10   2   7     5871.96     6010.83    236.81 o
  12   2   7      122.55      130.07    174.65 o
  14   2   7     3012.89     3148.08    287.37 o
  16   2   7     2099.57     1767.13    631.01 o
  18   2   7     4465.59     4586.82    669.82 o
 -21   3   7       91.24      532.37    320.68 o
 -19   3   7       48.84      283.23    279.58 o
 -17   3   7      850.38      678.49    294.12 o
 -15   3   7     1313.37     1148.19    172.46 o
 -13   3   7    17188.06    17022.16    360.45 o
 -11   3   7     9823.04    10792.94    233.01 o
  -9   3   7    10254.74    11140.12    215.02 o
  -7   3   7     6046.09     5572.78    128.24 o
  -5   3   7     1186.94     1008.32     62.98 o
  -3   3   7     8436.17     8038.27    122.78 o
  -1   3   7     3061.02     2763.01     95.76 o
   1   3   7    66293.20    68170.77    695.89 o
   3   3   7     2893.27     2493.53    101.29 o
   5   3   7     1785.74     1512.41    154.90 o
   7   3   7    11344.07    11192.09    270.83 o
   9   3   7    30806.99    30976.21    685.92 o
  11   3   7    23844.20    23340.43    537.11 o
  13   3   7      129.54      240.76    185.80 o
  15   3   7     3396.47     3140.74    437.53 o
  17   3   7     3563.40     3449.49    570.56 o
 -22   4   7      750.35      478.60    370.36 o
 -20   4   7        0.11      -10.75    296.65 o
 -18   4   7       51.73      101.30    228.73 o
 -16   4   7       99.06      173.64    209.73 o
 -14   4   7     2991.58     2703.86    200.83 o
 -12   4   7     2738.89     2783.34    145.61 o
 -10   4   7     6146.32     6318.69    175.04 o
  -8   4   7    34259.61    34993.05    431.97 o
  -6   4   7    40191.39    39756.97    460.78 o
  -4   4   7      149.31      181.74     46.37 o
  -2   4   7      393.15      226.52     49.70 o
   0   4   7    13530.93    12887.76    181.99 o
   2   4   7     1924.58     1652.34     95.61 o
   4   4   7    18777.12    18543.47    301.17 o
   6   4   7    31146.39    31116.31    512.41 o
   8   4   7    13313.38    13420.15    340.69 o
  10   4   7    11701.28    12173.90    349.72 o
  12   4   7    12561.38    13228.26    447.94 o
  14   4   7    20722.36    20710.99    584.71 o
  16   4   7    10469.36    10487.84    652.63 o
  18   4   7     6310.55     6590.94    594.77 o
 -21   5   7      182.19     1260.58    497.26 o
 -19   5   7      599.95      695.82    284.60 o
 -17   5   7     2850.20     2609.98    364.52 o
 -15   5   7     3020.55     3241.89    226.82 o
 -13   5   7     4679.56     4383.90    199.78 o
 -11   5   7     6286.77     6227.82    189.31 o
  -9   5   7     1049.93     1169.00     94.04 o
  -7   5   7    14779.55    15337.86    249.58 o
  -5   5   7      112.35      156.84     54.83 o
  -3   5   7      104.22      -89.87     49.38 o
  -1   5   7     1543.50     1360.68     72.38 o
   1   5   7     2446.26     2444.63    101.92 o
   3   5   7     2222.57     2215.77    112.50 o
   5   5   7    10914.43    11402.72    231.93 o
   7   5   7     6590.03     6877.16    225.76 o
   9   5   7     2217.84     2421.81    221.23 o
  11   5   7        7.11      -55.64    152.82 o
  13   5   7     7710.97     7096.45    360.28 o
  15   5   7    10611.36    10629.25    545.55 o
  17   5   7     1733.23     1859.92    388.15 o
 -20   6   7      147.95      -98.11    604.84 o
 -18   6   7     2260.77     2031.74    365.54 o
 -16   6   7     2760.50     2351.32    376.96 o
 -14   6   7    17869.72    17758.04    455.99 o
 -12   6   7     7373.85     7710.44    245.78 o
 -10   6   7     1237.86     1308.44    105.75 o
  -8   6   7      813.82      767.36     90.52 o
  -6   6   7    23523.84    23842.32    332.70 o
  -4   6   7    63118.33    64846.30    624.69 o
  -2   6   7    23661.65    23538.06    299.00 o
   0   6   7    13830.00    12739.13    208.38 o
   2   6   7    30250.89    29835.60    465.34 o
   4   6   7    31643.36    30703.47    487.83 o
   6   6   7    10176.20     9111.42    235.03 o
   8   6   7    13773.27    13139.51    326.65 o
  10   6   7    14401.54    15089.67    429.60 o
  12   6   7    11951.34    10997.50    467.27 o
  14   6   7     6388.19     6568.49    446.02 o
  16   6   7     5493.40     5509.31    588.14 o
 -21   7   7     1102.71     1232.03    478.08 o
 -19   7   7     1827.95     1995.74    377.52 o
 -17   7   7     1531.87     1501.83    327.13 o
 -15   7   7       61.78      397.96    242.17 o
 -13   7   7      558.68      574.39    142.80 o
 -11   7   7     5778.37     5716.15    194.75 o
  -9   7   7     2657.69     2874.16    133.14 o
  -7   7   7     6465.20     7244.21    163.52 o
  -5   7   7     5976.55     6809.23    146.25 o
  -3   7   7       93.34       46.24     63.59 o
  -1   7   7      959.75     1034.89     81.05 o
   1   7   7     7168.30     8184.50    189.01 o
   3   7   7     4403.88     4771.96    213.74 o
   5   7   7      890.34      917.95    127.92 o
   7   7   7      818.79      972.87    127.68 o
   9   7   7       14.14     -112.85    113.00 o
  11   7   7     2543.55     2333.23    269.25 o
  13   7   7      619.33      381.55    198.20 o
  15   7   7      101.89       53.54    241.33 o
  17   7   7       22.99      249.05    313.16 o
 -20   8   7      189.17      618.35    322.83 o
 -18   8   7        7.12      105.57    329.76 o
 -16   8   7      658.51      377.88    254.58 o
 -14   8   7       61.00     -112.57    204.16 o
 -12   8   7     2152.87     1907.25    148.56 o
 -10   8   7     6551.90     6705.02    191.88 o
  -8   8   7     2073.01     2180.08    118.13 o
  -6   8   7     9069.32     8761.83    184.19 o
  -4   8   7    11194.66    10972.61    194.36 o
  -2   8   7     5276.53     5079.42    141.20 o
   0   8   7     2276.27     2198.07    109.12 o
   2   8   7    30329.63    30649.10    450.54 o
   4   8   7    47167.15    46212.65    659.93 o
   6   8   7     9503.97     9253.57    268.73 o
   8   8   7    23378.48    24017.64    620.86 o
  10   8   7     9785.31     8392.73    402.04 o
  12   8   7    20068.99    19171.44    627.48 o
  14   8   7    14767.85    14649.92    656.17 o
  16   8   7     8498.60     8442.61    553.52 o
 -19   9   7      343.40      471.51    329.80 o
 -17   9   7      191.84     -142.19    235.04 o
 -15   9   7      117.86        6.65    167.95 o
 -13   9   7       56.80      128.55    124.23 o
 -11   9   7     7801.85     8154.23    229.97 o
  -9   9   7     6545.84     6664.18    201.33 o
  -7   9   7     1789.75     1775.85    113.11 o
  -5   9   7      619.03      709.07     92.97 o
  -3   9   7    10283.94    11073.19    201.80 o
  -1   9   7      281.92      248.01     83.21 o
   1   9   7     8315.71     8450.07    199.70 o
   3   9   7     4506.35     4611.65    187.05 o
   5   9   7     1046.57      967.51    134.81 o
   7   9   7     6523.86     6432.93    283.54 o
   9   9   7     7482.03     7509.51    340.81 o
  11   9   7      173.74      294.53    206.70 o
  13   9   7      123.53      110.83    234.71 o
  15   9   7     1735.81     1268.64    311.25 o
 -18  10   7     1814.42     1686.59    477.45 o
 -16  10   7     1716.24     2273.91    301.57 o
 -14  10   7       23.60       -3.61    131.11 o
 -12  10   7       51.59       -4.73    117.50 o
 -10  10   7     2541.62     2473.60    153.00 o
  -8  10   7    10184.24    10254.37    249.06 o
  -6  10   7     2891.02     2777.63    137.71 o
  -4  10   7     5331.55     5650.30    163.66 o
  -2  10   7     2654.95     2825.49    125.07 o
   0  10   7     3093.34     2822.02    144.02 o
   2  10   7    22325.69    22653.36    388.95 o
   4  10   7    20106.42    20013.07    389.16 o
   6  10   7     9388.36     9239.06    308.08 o
   8  10   7       97.69      194.37    154.14 o
  10  10   7     2093.43     2452.97    255.52 o
  12  10   7     4210.40     4624.21    400.32 o
  14  10   7     2174.55     2217.02    398.62 o
  16  10   7     3910.48     3051.53    422.63 o
 -19  11   7       79.70     -253.40    239.12 o
 -17  11   7       82.39      401.95    227.83 o
 -15  11   7        5.76      123.27    192.66 o
 -13  11   7      842.90      803.23    160.60 o
 -11  11   7     1413.28     1427.95    168.22 o
  -9  11   7     4796.40     4759.09    190.76 o
  -7  11   7    11497.17    11695.29    273.75 o
  -5  11   7     6084.54     6421.10    186.59 o
  -3  11   7     7585.56     7712.63    187.52 o
  -1  11   7     6043.98     6626.99    198.85 o
   1  11   7    14829.32    14659.01    313.86 o
   3  11   7    10117.87    10593.04    320.35 o
   5  11   7    15048.25    14167.96    449.05 o
   7  11   7     5122.12     5836.49    312.38 o
   9  11   7     6909.27     6899.66    350.64 o
  11  11   7    10657.12     9820.32    434.02 o
  13  11   7     9595.19     9560.56    641.00 o
  15  11   7     9375.07     9149.46    667.65 o
 -18  12   7     1764.20      962.22    333.11 o
 -16  12   7      558.25      410.82    221.52 o
 -14  12   7       89.51       68.10    154.27 o
 -12  12   7      644.21      492.05    147.42 o
 -10  12   7      730.77      594.89    144.09 o
  -8  12   7     9919.09    10576.79    285.73 o
  -6  12   7     1039.35     1065.61    127.30 o
  -4  12   7      137.48       70.94     97.03 o
  -2  12   7       53.07      -56.52    105.77 o
   0  12   7     3208.76     3219.77    192.68 o
   2  12   7     6613.25     7100.76    272.92 o
   4  12   7     1422.60     1089.35    250.14 o
   6  12   7    11634.17    11743.83    471.42 o
   8  12   7     1123.22     1134.33    218.02 o
  10  12   7     2697.16     2744.71    281.41 o
  12  12   7     4922.90     5208.46    447.11 o
  14  12   7      500.18      319.46    306.70 o
 -17  13   7      991.34     1393.93    336.08 o
 -15  13   7      597.30      580.40    336.63 o
 -13  13   7     3034.43     3285.21    241.33 o
 -11  13   7     5407.64     5750.61    279.48 o
  -9  13   7      322.15      422.33    157.76 o
  -7  13   7     2716.95     3093.38    225.16 o
  -5  13   7    18035.09    17480.12    334.55 o
  -3  13   7    13052.84    13479.09    325.41 o
  -1  13   7    23687.85    23743.36    694.91 o
   1  13   7     5418.28     5913.25    248.49 o
   3  13   7     4810.88     5092.93    298.64 o
   5  13   7     7369.69     7365.96    388.57 o
   7  13   7    17127.25    17659.47    600.07 o
   9  13   7    13384.09    13682.46    586.63 o
  11  13   7     4528.18     4256.90    422.85 o
  13  13   7     7165.15     7472.70    538.11 o
 -16  14   7       38.70     -135.28    228.36 o
 -14  14   7     2201.83     2209.20    293.95 o
 -12  14   7        1.60       -3.94    160.71 o
 -10  14   7     3413.75     3331.24    264.43 o
  -8  14   7      469.42       64.52    156.48 o
  -6  14   7      118.38      -93.40    125.69 o
  -4  14   7     2352.52     2328.08    183.58 o
  -2  14   7     1103.04     1152.18    216.33 o
   0  14   7      291.41      388.52    163.27 o
   2  14   7        8.09     -105.35    142.30 o
   4  14   7        0.60      535.05    183.33 o
   6  14   7      790.52      730.25    218.68 o
   8  14   7        0.57     -120.84    195.27 o
  10  14   7      393.07       28.25    223.26 o
  12  14   7       40.13      107.67    443.95 o
 -15  15   7     1226.70      929.92    319.57 o
 -13  15   7     2610.19     2960.83    310.81 o
 -11  15   7      850.51      845.88    215.60 o
  -9  15   7     1663.31     1686.09    233.97 o
  -7  15   7     6216.28     5605.11    271.80 o
  -5  15   7     7644.51     6829.27    311.16 o
  -3  15   7      334.86      194.72    169.86 o
  -1  15   7     8641.67     7990.90    371.94 o
   1  15   7     1699.68     2212.62    245.79 o
   3  15   7     3750.41     3599.64    282.69 o
   5  15   7     8262.95     8331.83    508.86 o
   7  15   7    10890.52    11535.38    591.29 o
   9  15   7     7021.21     7094.58    597.14 o
  11  15   7     7713.26     7735.67    550.51 o
 -14  16   7       15.44        4.00    245.89 o
 -12  16   7      689.43      655.34    211.68 o
 -10  16   7      552.77      395.44    190.78 o
  -8  16   7     2096.06     2104.16    332.52 o
  -6  16   7      492.31      425.22    161.51 o
  -4  16   7     2208.55     2082.13    222.68 o
  -2  16   7      122.11      216.59    155.88 o
   0  16   7      445.32      285.96    180.78 o
   2  16   7     7320.44     7621.13    386.23 o
   4  16   7     4584.08     4369.06    419.04 o
   6  16   7    12314.21    11692.76    823.76 o
   8  16   7     4356.14     4109.65    510.86 o
  10  16   7     1758.52     1871.31    406.87 o
 -13  17   7       23.46       14.57    244.38 o
 -11  17   7      107.73       99.16    198.25 o
  -9  17   7      419.67      490.93    207.58 o
  -7  17   7      543.45      585.22    187.02 o
  -5  17   7       25.49       24.17    161.25 o
  -3  17   7     3038.98     2714.48    250.95 o
  -1  17   7    10731.12    11295.57    437.79 o
   1  17   7     3784.64     4069.26    473.90 o
   3  17   7     2475.80     2474.33    311.69 o
   5  17   7     3370.86     3311.91    442.62 o
   7  17   7     3499.50     3467.40    463.58 o
   9  17   7     4905.29     4268.31    520.24 o
 -10  18   7     1528.75     1182.77    344.90 o
  -8  18   7     1963.00     2504.68    277.03 o
  -6  18   7     1740.16     1663.94    243.42 o
  -4  18   7     2142.40     1776.66    344.80 o
  -2  18   7     5442.43     5156.87    343.68 o
   0  18   7     9227.06     9229.99    485.49 o
   2  18   7     7933.72     7191.22    506.89 o
   4  18   7     4658.38     4885.42    439.26 o
   6  18   7     6151.71     6230.64    589.25 o
  -7  19   7      174.06      268.27    212.58 o
  -5  19   7       17.77     -384.32    192.16 o
  -3  19   7     5298.55     5387.69    483.14 o
  -1  19   7       34.90      281.74    220.23 o
   1  19   7     1094.31     1084.94    296.25 o
   3  19   7      375.49      723.27    276.12 o
   5  19   7      322.54      295.07    405.49 o
  -4  20   7     2991.11     2815.85    346.43 o
  -2  20   7     2748.67     2688.19    325.17 o
   0  20   7     5388.11     4828.24    429.92 o
 -22   0   8     2638.79     2805.72    726.73 o
 -20   0   8     1687.61     2367.50    657.68 o
 -18   0   8      908.93     1951.15    543.51 o
 -16   0   8     1455.85     1746.35    313.67 o
 -14   0   8     5295.27     5751.75    313.94 o
 -12   0   8     1027.46     1695.06    225.16 o
 -10   0   8     5709.88     5793.47    242.18 o
  -8   0   8     2438.21     2427.89    109.60 o
  -6   0   8     1689.89     1837.77    111.60 o
  -4   0   8       29.37      -46.35    238.25 o
  -2   0   8     3578.49     3302.76    222.02 o
   0   0   8     5425.10     4934.60    194.73 o
   2   0   8      224.58      345.06     87.11 o
   4   0   8     1115.18     1492.77    175.04 o
   6   0   8     7987.83     8253.83    303.79 o
   8   0   8      589.60      819.66    182.00 o
  10   0   8    12629.36    12478.92    546.18 o
  12   0   8    23095.80    24415.99    883.22 o
  14   0   8      247.36       -7.14    328.43 o
  16   0   8      401.86      559.91    535.30 o
  18   0   8     4009.89     4157.31    931.82 o
 -21   1   8      954.04      743.80    366.73 o
 -19   1   8      120.03      449.15    283.64 o
 -17   1   8        9.05      225.29    249.47 o
 -15   1   8    17643.46    17097.41    451.07 o
 -13   1   8     1725.75     1729.55    142.18 o
 -11   1   8      110.36       -5.50     85.72 o
  -9   1   8      183.46      281.10     65.84 o
  -7   1   8     6131.11     6905.44    162.76 o
  -5   1   8     7443.84     7599.90    142.42 o
  -3   1   8       24.29       75.82     66.23 o
  -1   1   8      706.88      645.49     53.75 o
   1   1   8    17640.71    18876.58    253.64 o
   3   1   8     2553.51     2822.91    101.16 o
   5   1   8    14489.99    15744.21    289.74 o
   7   1   8      118.34      116.26    104.51 o
   9   1   8      311.25      368.33    120.90 o
  11   1   8      394.72      318.07    148.85 o
  13   1   8     3377.39     3732.19    402.55 o
  15   1   8     1111.91     1112.80    297.88 o
  17   1   8      305.67      101.89    342.47 o
 -22   2   8     5702.99     4363.09    889.44 o
 -20   2   8     2496.89     2452.76    467.87 o
 -18   2   8     3081.65     3122.11    453.62 o
 -16   2   8       71.13      -44.51    144.62 o
 -14   2   8       36.89      124.28    113.52 o
 -12   2   8      337.15      317.59    102.82 o
 -10   2   8      290.27      322.83     77.82 o
  -8   2   8    18915.17    19379.74    277.42 o
  -6   2   8       85.44       13.00     50.30 o
  -4   2   8       41.80      132.82     45.49 o
  -2   2   8     1625.44     1744.78     69.60 o
   0   2   8      114.67       49.47     43.90 o
   2   2   8     2415.11     2438.84     97.48 o
   4   2   8    20704.62    20455.03    332.26 o
   6   2   8    10439.47    10255.51    241.00 o
   8   2   8    10421.39    10122.29    272.82 o
  10   2   8     3377.76     3697.53    235.14 o
  12   2   8       21.85      199.87    177.99 o
  14   2   8     2732.70     2549.18    443.55 o
  16   2   8     3882.01     3164.43    548.40 o
  18   2   8     2414.60     2684.73    547.61 o
 -21   3   8      687.05      550.60    359.78 o
 -19   3   8     1874.62     1354.99    376.58 o
 -17   3   8     2112.97     2370.67    606.40 o
 -15   3   8    15274.96    14957.91    429.67 o
 -13   3   8      770.35      751.29    130.26 o
 -11   3   8       46.96      -17.81     83.77 o
  -9   3   8       27.46      163.50     69.75 o
  -7   3   8      164.10       86.60     57.32 o
  -5   3   8        3.69      -58.51     41.71 o
  -3   3   8      412.64      503.35     55.76 o
  -1   3   8     2903.06     3213.22     88.40 o
   1   3   8     2262.58     2360.52    103.31 o
   3   3   8    11725.94    12176.88    221.49 o
   5   3   8      596.47      536.52     96.64 o
   7   3   8       38.94       61.92    104.09 o
   9   3   8     1247.12     1433.35    144.39 o
  11   3   8     2028.24     2019.27    218.36 o
  13   3   8     8193.75     7850.96    453.77 o
  15   3   8     1626.46      907.33    316.62 o
  17   3   8     1561.44      959.62    347.19 o
 -20   4   8     1038.18      795.92    523.00 o
 -18   4   8     3934.57     3411.91    656.99 o
 -16   4   8     1281.31     1400.28    621.71 o
 -14   4   8      155.55      222.67    125.45 o
 -12   4   8     1212.49     1405.12    133.03 o
 -10   4   8     1939.37     1678.61    105.67 o
  -8   4   8     3802.41     3741.84    124.26 o
  -6   4   8     2043.64     1933.39     82.08 o
  -4   4   8    14573.70    14888.47    221.94 o
  -2   4   8     1553.15     1579.94     70.44 o
   0   4   8     7065.59     7303.59    150.65 o
   2   4   8      247.35      429.28     74.08 o
   4   4   8    11501.32    12388.36    240.78 o
   6   4   8       26.07       97.93    100.95 o
   8   4   8     2309.79     2053.35    171.75 o
  10   4   8     4481.95     4293.48    269.61 o
  12   4   8      513.26      571.93    189.12 o
  14   4   8     1785.68     1880.15    245.11 o
  16   4   8     2865.86     2694.81    421.03 o
 -21   5   8      764.25     1047.28    403.50 o
 -19   5   8      340.91      495.93    603.37 o
 -17   5   8     2145.45     2482.24    358.70 o
 -15   5   8     5670.92     6182.14    273.91 o
 -13   5   8    11002.64    11479.04    299.59 o
 -11   5   8       50.46       74.93     90.90 o
  -9   5   8     6436.44     7132.07    169.55 o
  -7   5   8     5150.27     5389.39    144.60 o
  -5   5   8    12061.87    12630.70    185.13 o
  -3   5   8     2888.56     2842.40     91.70 o
  -1   5   8     2430.08     2707.22     95.33 o
   1   5   8      768.73      764.56     78.06 o
   3   5   8    12327.08    12451.54    254.03 o
   5   5   8       41.23      -17.57     86.05 o
   7   5   8       24.32      -77.67    118.09 o
   9   5   8     8373.25     8213.82    333.86 o
  11   5   8     4824.11     4719.40    294.10 o
  13   5   8     3824.15     4076.62    301.16 o
  15   5   8     2493.23     2720.49    342.62 o
  17   5   8     1779.13     1772.43    394.60 o
 -20   6   8      951.00     1051.47    311.29 o
 -18   6   8      516.12      439.79    273.88 o
 -16   6   8     7352.05     7757.85    552.93 o
 -14   6   8      301.60      550.61    159.82 o
 -12   6   8     5505.65     5885.91    204.57 o
 -10   6   8     2182.90     2236.53    120.06 o
  -8   6   8       78.50       47.53     74.03 o
  -6   6   8     1544.68     1703.29     85.66 o
  -4   6   8    17097.22    17870.41    269.12 o
  -2   6   8     5197.34     5696.31    129.07 o
   0   6   8     1812.32     1773.86     90.74 o
   2   6   8        7.96       40.27     75.98 o
   4   6   8     4027.21     4328.08    158.25 o
   6   6   8       50.42      202.89    107.11 o
   8   6   8       46.19      -56.58    130.20 o
  10   6   8      134.71       -1.73    163.87 o
  12   6   8      523.35      177.30    183.58 o
  14   6   8      256.85      249.45    246.47 o
  16   6   8     1621.25     1308.40    359.73 o
 -21   7   8     2180.21     1597.20    482.06 o
 -19   7   8     1754.21     1676.19    372.71 o
 -17   7   8     1273.25     1937.40    339.25 o
 -15   7   8        5.00      -51.51    171.75 o
 -13   7   8     9364.03    10271.37    300.65 o
 -11   7   8     2280.50     2353.51    137.85 o
  -9   7   8       44.98      -99.46     74.65 o
  -7   7   8       16.68     -105.08     66.80 o
  -5   7   8     1325.61     1342.77     81.12 o
  -3   7   8     4192.51     4328.43    125.88 o
  -1   7   8     4607.23     5063.33    134.87 o
   1   7   8      670.29      671.56     89.63 o
   3   7   8      613.39      399.80    119.70 o
   5   7   8     2618.02     2530.55    154.45 o
   7   7   8     2836.57     2350.20    174.99 o
   9   7   8     3517.83     3277.11    230.01 o
  11   7   8     4237.08     4524.80    297.70 o
  13   7   8     2559.19     2688.13    279.43 o
  15   7   8     3919.17     3354.02    392.04 o
 -20   8   8      109.65      269.43    676.48 o
 -18   8   8       25.04      208.65    281.37 o
 -16   8   8       16.20      135.27    238.50 o
 -14   8   8      994.98      782.02    177.65 o
 -12   8   8     1185.61     1388.67    137.40 o
 -10   8   8       50.51       17.61     85.86 o
  -8   8   8      614.11      635.93     94.21 o
  -6   8   8     2672.87     2688.91    111.51 o
  -4   8   8     1017.10     1185.64     90.28 o
  -2   8   8     1986.32     2249.70    103.20 o
   0   8   8       22.87     -100.62     69.76 o
   2   8   8     2519.38     2547.82    138.85 o
   4   8   8     4714.24     4846.46    195.27 o
   6   8   8       23.61     -100.89    109.65 o
   8   8   8     1038.23      706.57    152.32 o
  10   8   8     6741.43     6345.46    334.01 o
  12   8   8     3306.08     3010.03    363.22 o
  14   8   8      300.63      136.98    244.70 o
  16   8   8      167.63      290.69    278.73 o
 -19   9   8     2459.28     2033.82    405.66 o
 -17   9   8     2616.58     3166.83    536.95 o
 -15   9   8      558.40      513.67    262.23 o
 -13   9   8      256.91      168.44    146.92 o
 -11   9   8     1207.60     1228.12    127.02 o
  -9   9   8     4795.89     5039.25    173.20 o
  -7   9   8      393.50      410.39     87.25 o
  -5   9   8       72.13        0.85     73.64 o
  -3   9   8      669.21      502.71     91.89 o
  -1   9   8     1554.45     1741.29    108.11 o
   1   9   8     2281.97     2187.18    122.92 o
   3   9   8     2555.19     2900.35    160.98 o
   5   9   8     9665.41     9327.18    287.35 o
   7   9   8     7620.59     8051.33    343.93 o
   9   9   8      662.71      999.99    189.97 o
  11   9   8     1849.98     1335.62    240.15 o
  13   9   8     1094.20      556.28    335.80 o
  15   9   8     4034.47     3302.54    408.08 o
 -18  10   8     1548.64     1189.58    377.24 o
 -16  10   8       46.55       -9.84    196.89 o
 -14  10   8      548.23      466.94    157.88 o
 -12  10   8     1594.64     1556.27    193.81 o
 -10  10   8      120.32       50.35     96.80 o
  -8  10   8     2085.65     2229.19    131.72 o
  -6  10   8     2869.74     2822.53    137.27 o
  -4  10   8      525.57      488.24     86.59 o
  -2  10   8       48.15       37.25     71.98 o
   0  10   8       10.36       27.20     90.26 o
   2  10   8      700.80      733.76    126.43 o
   4  10   8     8970.96     8657.38    310.86 o
   6  10   8     2727.61     2326.56    194.53 o
   8  10   8        2.44     -143.01    150.68 o
  10  10   8       99.63      184.48    176.13 o
  12  10   8      593.07      220.39    222.06 o
  14  10   8     1012.61     1364.71    324.77 o
 -19  11   8      567.60      667.98    609.44 o
 -17  11   8      899.81      827.09    245.57 o
 -15  11   8      106.34      273.13    167.34 o
 -13  11   8     2149.85     1963.24    197.88 o
 -11  11   8     3871.45     3598.72    223.33 o
  -9  11   8      157.19      128.90    101.31 o
  -7  11   8      942.45      894.17    116.97 o
  -5  11   8      251.50      254.70     93.15 o
  -3  11   8     5995.68     5825.17    201.51 o
  -1  11   8     3374.84     3367.39    171.18 o
   1  11   8      545.46      638.64    123.09 o
   3  11   8       34.05      221.59    130.43 o
   5  11   8     6246.21     6437.56    286.89 o
   7  11   8      199.29      286.59    165.93 o
   9  11   8       24.73     -275.82    157.32 o
  11  11   8      238.98      281.52    248.73 o
  13  11   8     6317.26     6114.26    544.30 o
 -18  12   8     1735.25     2158.97    374.78 o
 -16  12   8     4175.69     3994.72    362.91 o
 -14  12   8      737.34      788.70    182.93 o
 -12  12   8        1.63      -14.04    146.22 o
 -10  12   8     3055.94     2964.58    214.89 o
  -8  12   8     4367.49     4089.00    197.25 o
  -6  12   8     1122.12     1001.74    117.04 o
  -4  12   8    11175.03    11110.12    256.45 o
  -2  12   8     3217.45     3344.85    187.26 o
   0  12   8      805.59      757.20    138.40 o
   2  12   8      675.62      595.19    155.70 o
   4  12   8      437.94      461.85    197.96 o
   6  12   8      621.80      314.28    178.30 o
   8  12   8     6801.58     6574.62    354.96 o
  10  12   8      744.22      903.01    233.88 o
  12  12   8      331.23      486.18    276.31 o
  14  12   8     4119.18     4153.83    527.61 o
 -17  13   8      570.21      469.26    287.86 o
 -15  13   8        4.43        5.98    214.76 o
 -13  13   8      225.66       47.25    157.67 o
 -11  13   8        2.92       74.64    136.36 o
  -9  13   8      306.67      180.97    177.72 o
  -7  13   8      263.53      337.93    137.30 o
  -5  13   8       51.27      126.84    105.26 o
  -3  13   8     2425.93     2802.05    175.76 o
  -1  13   8      711.78      594.13    140.09 o
   1  13   8       70.13      349.12    161.12 o
   3  13   8       90.55     -212.02    155.84 o
   5  13   8     3278.41     3489.76    300.71 o
   7  13   8      322.34      306.34    181.09 o
   9  13   8      863.41      683.52    236.90 o
  11  13   8      312.98       29.40    251.00 o
  13  13   8      249.52      850.70    414.34 o
 -16  14   8     3668.46     4033.77    391.56 o
 -14  14   8     1851.33     2344.04    307.43 o
 -12  14   8       88.56      101.02    180.67 o
 -10  14   8      947.64      955.78    264.71 o
  -8  14   8     3395.85     3617.32    318.33 o
  -6  14   8        1.47       -5.05    116.35 o
  -4  14   8       12.24     -210.73    105.36 o
  -2  14   8     1915.87     1717.74    201.70 o
   0  14   8     1619.17     1712.85    208.85 o
   2  14   8      775.12      455.43    193.36 o
   4  14   8      293.99      364.01    191.38 o
   6  14   8     3725.91     3842.51    345.49 o
   8  14   8     9150.14     9844.63    670.41 o
  10  14   8     1545.82     1366.54    370.81 o
  12  14   8     1459.15     1367.34    325.55 o
 -15  15   8      755.07      816.32    308.33 o
 -13  15   8       68.53      115.95    206.37 o
 -11  15   8      303.84       98.27    174.91 o
  -9  15   8     1237.02     1223.54    206.36 o
  -7  15   8      594.99      579.87    163.89 o
  -5  15   8      578.17      696.49    171.54 o
  -3  15   8     1203.03      937.39    179.62 o
  -1  15   8       37.73      197.68    152.76 o
   1  15   8        6.09      127.15    160.87 o
   3  15   8       80.71       25.52    191.40 o
   5  15   8     1706.72     2278.97    284.15 o
   7  15   8       20.60      157.88    229.17 o
   9  15   8      553.33      431.78    296.79 o
  11  15   8      290.12      330.60    304.70 o
 -14  16   8      194.84      371.78    287.72 o
 -12  16   8      727.10      815.28    234.77 o
 -10  16   8     1162.64     1193.62    236.57 o
  -8  16   8       93.63       95.35    162.44 o
  -6  16   8       35.18     -138.04    146.16 o
  -4  16   8       87.06       -6.09    173.41 o
  -2  16   8      346.02      248.20    154.75 o
   0  16   8       11.96      211.80    160.80 o
   2  16   8      594.72      740.03    201.28 o
   4  16   8      312.09      287.43    202.18 o
   6  16   8      888.49      842.46    264.61 o
   8  16   8     1761.39     1590.40    375.64 o
 -11  17   8      443.68      -44.03    207.94 o
  -9  17   8      680.36      500.06    216.77 o
  -7  17   8      785.29      230.54    168.43 o
  -5  17   8       70.64      115.64    164.03 o
  -3  17   8      660.26      655.75    187.89 o
  -1  17   8      234.41      550.82    191.27 o
   1  17   8     2068.82     1589.18    242.06 o
   3  17   8      323.32      272.40    209.10 o
   5  17   8     3585.15     3560.59    592.48 o
   7  17   8     2607.26     2841.52    451.88 o
 -10  18   8      559.12      450.40    249.42 o
  -8  18   8        9.79      276.54    192.42 o
  -6  18   8      550.79      175.54    216.97 o
  -4  18   8      501.73      542.21    226.59 o
  -2  18   8      359.42       44.55    185.12 o
   0  18   8       85.44       45.10    186.32 o
   2  18   8        6.34      122.18    232.07 o
   4  18   8       50.87      133.54    281.82 o
   6  18   8       13.81      288.09    286.69 o
  -7  19   8      228.46      104.85    211.62 o
  -5  19   8       85.48      230.92    212.44 o
  -3  19   8       49.81      221.23    212.91 o
  -1  19   8       98.78      -77.61    190.33 o
   1  19   8      306.87      226.41    251.43 o
   3  19   8      754.19      744.00    285.32 o
 -19   1   9    11926.87    11260.39    754.61 o
 -17   1   9     4883.46     5153.20    493.95 o
 -15   1   9     5091.31     5196.94    252.17 o
 -13   1   9    14884.38    15703.09    339.22 o
 -11   1   9    17311.58    17472.70    305.91 o
  -9   1   9    20949.93    20038.61    512.35 o
  -7   1   9    18065.68    18368.26    322.04 o
  -5   1   9    14666.19    14178.26    254.43 o
  -3   1   9    18737.08    17222.21    331.52 o
  -1   1   9     7021.85     6572.72    166.24 o
   1   1   9    51307.59    51119.44    560.04 o
   3   1   9    20060.28    20672.79    285.75 o
   5   1   9      254.97      354.39     88.95 o
   7   1   9      314.58      404.22    113.30 o
   9   1   9      693.80      674.62    157.83 o
  11   1   9      721.97      709.80    196.69 o
  13   1   9      135.50       27.33    222.28 o
  15   1   9      693.84      573.60    372.07 o
  17   1   9      352.49      450.83    636.48 o
 -20   2   9     1486.24     1867.17    427.33 o
 -18   2   9      942.55      492.91    281.93 o
 -16   2   9     3671.75     3723.64    285.87 o
 -14   2   9     3115.98     3172.83    176.51 o
 -12   2   9     8334.94     8124.30    228.59 o
 -10   2   9       32.89       -1.89     65.95 o
  -8   2   9      444.79      363.94     77.17 o
  -6   2   9      132.37       93.52     85.53 o
  -4   2   9      212.12      139.18     42.74 o
  -2   2   9     6239.05     6490.51    124.16 o
   0   2   9     1015.25      958.02     66.13 o
   2   2   9     2365.01     2447.13    105.93 o
   4   2   9      661.14      429.25     87.31 o
   6   2   9      138.66      262.44     96.46 o
   8   2   9     5792.55     6214.73    265.16 o
  10   2   9        5.14      103.35    130.66 o
  12   2   9       91.39       84.83    157.31 o
  14   2   9     1010.47      486.91    322.83 o
  16   2   9      140.67       41.46    424.89 o
 -19   3   9     2395.87     2664.13    443.94 o
 -17   3   9     1765.84     1642.51    362.80 o
 -15   3   9    19290.49    19745.37    487.70 o
 -13   3   9     6879.87     7414.92    232.47 o
 -11   3   9     2162.38     2357.04    129.08 o
  -9   3   9    12961.57    13310.24    223.98 o
  -7   3   9     9451.55     8921.23    210.99 o
  -5   3   9    20467.28    20026.20    297.74 o
  -3   3   9      658.10      581.88     73.25 o
  -1   3   9     3803.90     3707.00    101.80 o
   1   3   9      201.24       65.52     58.96 o
   3   3   9      199.29      364.77     81.84 o
   5   3   9     1700.92     1660.75    120.54 o
   7   3   9      240.02      402.10    115.85 o
   9   3   9     4298.55     4083.38    224.61 o
  11   3   9      795.45      837.49    240.82 o
  13   3   9       70.58      135.20    180.56 o
  15   3   9      136.52      446.72    282.50 o
  17   3   9       59.00      328.03    431.24 o
 -20   4   9     7069.30     8073.29    987.88 o
 -18   4   9     9476.52     8832.64    666.87 o
 -16   4   9     4108.84     4617.90    368.64 o
 -14   4   9    18740.93    20042.40    487.38 o
 -12   4   9    50798.92    51723.79    747.77 o
 -10   4   9     8563.09     8529.97    195.79 o
  -8   4   9      853.15      954.09     79.17 o
  -6   4   9    11608.25    11745.49    178.56 o
  -4   4   9    25687.70    25199.21    309.76 o
  -2   4   9    19159.69    19254.16    249.16 o
   0   4   9      165.23      193.13     62.50 o
   2   4   9     3362.63     3991.78    123.82 o
   4   4   9     1063.84      946.55    105.75 o
   6   4   9     5385.96     5402.23    210.62 o
   8   4   9    17645.44    16462.30    456.96 o
  10   4   9     1081.54     1147.87    188.67 o
  12   4   9     1735.87     2015.86    235.26 o
  14   4   9     1013.27      867.70    249.99 o
  16   4   9      214.92     -127.65    292.36 o
 -19   5   9     1496.54      916.28    505.56 o
 -17   5   9     5985.96     5941.12    553.16 o
 -15   5   9      331.13      100.50    151.37 o
 -13   5   9     3497.77     3503.83    216.74 o
 -11   5   9     9716.18     9510.56    315.23 o
  -9   5   9     1105.57     1115.15     91.54 o
  -7   5   9     5357.08     5267.05    140.16 o
  -5   5   9     2514.53     2812.18     91.12 o
  -3   5   9       58.82       40.18     47.52 o
  -1   5   9      792.02      764.37     69.72 o
   1   5   9     2968.18     2949.16    109.73 o
   3   5   9     2970.78     3040.83    138.07 o
   5   5   9      834.32     1001.97    114.39 o
   7   5   9      146.87      187.44    131.49 o
   9   5   9     2710.94     2916.58    239.22 o
  11   5   9      643.12      240.31    179.24 o
  13   5   9      849.94      512.62    322.71 o
  15   5   9      608.00      492.49    310.60 o
 -20   6   9     4571.56     2842.64    704.17 o
 -18   6   9     6498.64     6321.69    506.23 o
 -16   6   9     7518.71     8437.50    598.75 o
 -14   6   9    10485.12    10995.77    330.97 o
 -12   6   9    11515.57    11900.42    272.67 o
 -10   6   9    15675.54    15590.54    293.91 o
  -8   6   9     8140.39     8591.35    177.37 o
  -6   6   9    15392.99    15383.38    250.27 o
  -4   6   9    11982.30    11619.90    196.80 o
  -2   6   9     5298.05     4851.48    132.71 o
   0   6   9    14568.45    14458.13    227.20 o
   2   6   9    10322.89    10699.91    225.19 o
   4   6   9     4928.69     5065.27    210.50 o
   6   6   9     1161.56      899.89    152.87 o
   8   6   9      244.21      209.57    148.79 o
  10   6   9      508.29      507.34    174.13 o
  12   6   9        0.03     -112.17    173.95 o
  14   6   9     3906.34     3458.60    461.33 o
  16   6   9      800.15     1169.51    372.01 o
 -19   7   9       17.31      445.33    392.85 o
 -17   7   9      196.12      933.62    283.61 o
 -15   7   9       95.45     -158.42    160.93 o
 -13   7   9        2.87       30.84    112.62 o
 -11   7   9      440.57      519.09    105.71 o
  -9   7   9     2617.75     2815.62    128.01 o
  -7   7   9      937.28     1255.65     87.33 o
  -5   7   9     5153.67     5415.51    136.54 o
  -3   7   9     7938.00     8352.77    176.62 o
  -1   7   9      180.58      266.98     88.29 o
   1   7   9      159.85      143.78     76.32 o
   3   7   9        2.63      -50.62     87.29 o
   5   7   9      832.58      885.03    139.51 o
   7   7   9    10331.77    10878.95    524.70 o
   9   7   9     1765.49     1652.94    215.93 o
  11   7   9      426.78      371.15    185.45 o
  13   7   9     1013.97      987.64    236.11 o
  15   7   9      390.98      479.40    265.12 o
 -20   8   9     3236.03     3075.08    872.34 o
 -18   8   9     8528.17     8688.70    606.97 o
 -16   8   9    13081.74    13110.60    529.37 o
 -14   8   9     8424.08     8915.02    417.29 o
 -12   8   9    19891.72    20654.86    385.91 o
 -10   8   9    14281.96    14183.69    298.65 o
  -8   8   9     6056.30     6440.95    170.33 o
  -6   8   9     9431.22     9154.19    176.10 o
  -4   8   9    32386.53    32575.08    414.90 o
  -2   8   9    13631.13    14308.79    257.30 o
   0   8   9      841.22     1106.84     97.42 o
   2   8   9     3798.60     3903.39    151.97 o
   4   8   9      361.50      248.81    108.62 o
   6   8   9     4401.54     4144.20    270.12 o
   8   8   9       12.63     -116.05    134.58 o
  10   8   9       92.75        2.28    176.97 o
  12   8   9        9.94       22.84    181.05 o
  14   8   9     1207.93     1166.88    314.83 o
 -19   9   9      603.22      357.65    320.81 o
 -17   9   9     4109.96     3606.74    394.31 o
 -15   9   9     1455.87     1413.95    240.83 o
 -13   9   9      195.33       35.11    118.50 o
 -11   9   9     1309.77     1416.71    132.46 o
  -9   9   9      537.94      647.86    104.91 o
  -7   9   9     4019.21     4184.17    145.26 o
  -5   9   9    10266.34    10609.12    218.79 o
  -3   9   9      193.43      110.14     92.29 o
  -1   9   9     1202.44     1405.94    111.16 o
   1   9   9     3988.98     4380.71    168.63 o
   3   9   9     3634.30     3478.89    201.54 o
   5   9   9        0.95     -144.14    119.28 o
   7   9   9     1473.84     1288.30    183.61 o
   9   9   9      112.83      268.95    157.71 o
  11   9   9      214.77      209.68    184.07 o
  13   9   9      658.05      575.79    274.51 o
  15   9   9        5.44     -102.63    270.57 o
 -18  10   9     2910.20     3015.22    447.50 o
 -16  10   9     9811.92    10460.50    492.41 o
 -14  10   9     7480.32     7687.96    336.74 o
 -12  10   9     1163.68      855.86    154.34 o
 -10  10   9      436.03      381.75    106.19 o
  -8  10   9     7228.36     7681.22    203.31 o
  -6  10   9    13119.35    13373.41    247.79 o
  -4  10   9    13764.26    13248.50    255.93 o
  -2  10   9      723.11      812.06    109.87 o
   0  10   9      875.72      754.47    116.62 o
   2  10   9     1175.38     1232.57    152.57 o
   4  10   9    12515.49    11991.65    349.28 o
   6  10   9     1894.65     1851.21    220.15 o
   8  10   9     3969.89     3796.15    264.63 o
  10  10   9      110.84      -20.71    168.55 o
  12  10   9      920.69      510.09    246.22 o
  14  10   9        3.56     -218.87    247.01 o
 -19  11   9    12057.13    13202.24   1024.67 o
 -17  11   9    11641.12    11722.67    613.49 o
 -15  11   9     5999.76     6514.92    333.74 o
 -13  11   9     8324.24     8951.70    556.28 o
 -11  11   9     9156.39     9086.05    324.29 o
  -9  11   9     3819.25     4069.19    180.74 o
  -7  11   9    11708.71    12028.58    265.63 o
  -5  11   9    12183.68    12528.67    246.49 o
  -3  11   9      554.23      622.73    113.20 o
  -1  11   9     7423.10     7556.12    225.26 o
   1  11   9     7566.22     7663.35    319.66 o
   3  11   9     1732.22     1539.17    174.14 o
   5  11   9      140.30      203.18    154.48 o
   7  11   9     4428.81     4461.91    307.60 o
   9  11   9     2951.41     3137.60    255.36 o
  11  11   9       97.38       16.26    209.11 o
  13  11   9       26.78       70.69    263.41 o
 -18  12   9      228.11      907.84    357.19 o
 -16  12   9      832.87      288.03    326.96 o
 -14  12   9     3424.15     3268.26    261.82 o
 -12  12   9       24.65      -72.18    136.96 o
 -10  12   9     2219.34     2630.96    207.52 o
  -8  12   9     1555.18     1661.37    161.87 o
  -6  12   9     3857.09     4099.25    168.77 o
  -4  12   9     3674.84     3934.13    175.92 o
  -2  12   9      387.71      299.10    117.49 o
   0  12   9     1374.12     1496.85    151.25 o
   2  12   9      195.36      168.91    149.11 o
   4  12   9      958.92      502.43    180.71 o
   6  12   9       18.88     -117.43    157.96 o
   8  12   9       78.01     -194.74    163.92 o
  10  12   9      312.34      -33.94    192.04 o
  12  12   9      105.46       55.04    271.59 o
 -17  13   9     4770.19     5036.04    735.66 o
 -15  13   9     3933.85     4438.01    336.06 o
 -13  13   9     9457.17     9722.83    393.99 o
 -11  13   9    14579.83    14587.45    455.40 o
  -9  13   9    13615.83    13673.04    574.06 o
  -7  13   9     4407.44     4621.88    223.22 o
  -5  13   9       89.42      255.96    126.75 o
  -3  13   9     7045.11     7088.66    290.60 o
  -1  13   9     9589.19     9492.39    354.13 o
   1  13   9     1555.79     1678.35    214.71 o
   3  13   9     3066.12     3043.25    300.54 o
   5  13   9     5784.84     5057.41    325.54 o
   7  13   9      380.37      162.92    179.17 o
   9  13   9       50.67       10.33    197.20 o
  11  13   9       43.53     -313.01    224.22 o
 -16  14   9      729.95      769.91    374.37 o
 -14  14   9      142.75      389.60    224.68 o
 -12  14   9        0.74      205.75    159.00 o
 -10  14   9       57.48      138.60    169.90 o
  -8  14   9      502.16      468.94    153.34 o
  -6  14   9     1374.16     1417.67    192.36 o
  -4  14   9     1744.82     1750.84    193.33 o
  -2  14   9     3495.01     3776.43    261.62 o
   0  14   9     6250.79     6529.13    319.34 o
   2  14   9     4243.96     4108.79    303.37 o
   4  14   9       52.90       56.98    223.46 o
   6  14   9     2912.17     2755.61    450.99 o
   8  14   9      162.12      -37.50    231.26 o
  10  14   9       32.00     -292.99    246.10 o
 -15  15   9     4905.50     3718.07    510.85 o
 -13  15   9     4965.43     4958.28    505.64 o
 -11  15   9     6249.55     6451.78    381.78 o
  -9  15   9     9641.87     9336.54    387.48 o
  -7  15   9    11321.22    11273.13    392.77 o
  -5  15   9     1362.84     1794.17    204.63 o
  -3  15   9       34.03      -51.58    139.98 o
  -1  15   9      605.82      669.96    174.90 o
   1  15   9     2755.45     2901.87    251.37 o
   3  15   9     1093.88     1097.30    223.97 o
   5  15   9       41.10      -73.87    318.85 o
   7  15   9       59.01      -99.29    227.00 o
   9  15   9      396.79      153.61    285.65 o
 -12  16   9      162.45       55.80    208.30 o
 -10  16   9     2195.00     2052.70    269.81 o
  -8  16   9     5794.00     6165.27    322.82 o
  -6  16   9     4922.48     5420.96    302.57 o
  -4  16   9     7702.74     6912.42    403.20 o
  -2  16   9     2287.31     2506.00    295.70 o
   0  16   9      189.02       93.82    179.45 o
   2  16   9      370.09      483.52    204.19 o
   4  16   9      689.82      760.36    220.16 o
   6  16   9       54.49       57.65    227.15 o
   8  16   9       28.07      200.73    279.97 o
 -11  17   9     2994.23     3113.81    358.33 o
  -9  17   9     1234.61      978.16    219.86 o
  -7  17   9     1152.60      947.59    206.74 o
  -5  17   9      886.00      936.01    199.46 o
  -3  17   9     7956.10     7812.19    360.57 o
  -1  17   9     4895.59     4828.56    461.71 o
   1  17   9      198.13      132.56    183.68 o
   3  17   9      364.33       49.97    216.68 o
   5  17   9      399.26     1378.71    348.59 o
   7  17   9       74.68     -169.14    265.95 o
 -10  18   9     2758.88     2986.51    369.91 o
  -8  18   9     7579.95     7595.41    404.25 o
  -6  18   9     3353.56     3634.68    312.15 o
  -4  18   9     2868.85     2703.95    403.22 o
  -2  18   9     3874.04     3470.13    304.81 o
   0  18   9     1396.63     1923.66    272.11 o
   2  18   9     1978.92     1652.96    398.06 o
   4  18   9      928.27      886.67    292.80 o
  -5  19   9      458.83      439.39    204.64 o
  -3  19   9        3.53      -77.15    230.83 o
  -1  19   9      268.89      251.91    220.19 o
   1  19   9      859.29      763.22    373.59 o
 -18   0  10     5795.39     5583.41    728.09 o
 -16   0  10     1020.87     1776.39    270.36 o
 -14   0  10    31864.81    33234.15    915.01 o
 -12   0  10    35460.16    36495.10    796.79 o
 -10   0  10    46603.25    47936.03   1543.11 o
  -8   0  10    54192.43    54034.45    994.12 o
  -6   0  10    27545.75    26289.61    510.21 o
  -4   0  10    21553.12    19132.95    846.09 o
  -2   0  10    61664.09    60889.17   1365.38 o
   0   0  10   257978.50   261640.03   4167.92 o
   2   0  10    35972.05    33494.96    655.66 o
   4   0  10    30814.94    30649.67    569.57 o
   6   0  10     6388.66     6704.22    282.22 o
   8   0  10     7626.44     7977.73    448.25 o
  10   0  10    42302.00    40023.33   1173.85 o
  12   0  10     5675.09     5866.65    548.24 o
  14   0  10     1574.48      977.00    426.12 o
  16   0  10       24.56      113.49    555.13 o
 -17   1  10     1869.55     1949.37    354.89 o
 -15   1  10     2548.54     2800.68    243.42 o
 -13   1  10     1683.86     1915.54    134.26 o
 -11   1  10     3247.53     3486.15    117.87 o
  -9   1  10     3033.06     3115.92    118.11 o
  -7   1  10     1514.85     1939.86     99.33 o
  -5   1  10     1487.72     1528.21     83.23 o
  -3   1  10    13912.92    13314.76    284.65 o
  -1   1  10      242.66      389.08     54.79 o
   1   1  10    22017.79    23560.38    302.37 o
   3   1  10      539.80      856.13     89.53 o
   5   1  10     3600.38     3731.71    137.44 o
   7   1  10      828.29      841.38    191.63 o
   9   1  10      343.53      373.60    138.06 o
  11   1  10      608.42      288.21    152.73 o
  13   1  10     1265.16     1045.33    269.22 o
  15   1  10      214.96     -111.95    607.43 o
 -18   2  10    12094.23    12392.56   1145.81 o
 -16   2  10    21367.04    21225.63    617.32 o
 -14   2  10     9483.28    10495.35    321.89 o
 -12   2  10    19823.95    19815.19    364.17 o
 -10   2  10    23137.90    23075.33    444.48 o
  -8   2  10    13048.25    11750.81    278.37 o
  -6   2  10    15245.92    14091.27    241.87 o
  -4   2  10    33977.58    32237.76    465.51 o
  -2   2  10    53376.23    53308.84    796.30 o
   0   2  10     8021.06     7102.70    194.48 o
   2   2  10     6378.11     5722.99    154.33 o
   4   2  10    22860.84    23003.44    342.64 o
   6   2  10     6329.29     6452.60    226.93 o
   8   2  10     5069.98     4891.44    237.72 o
  10   2  10     2068.03     2327.75    201.81 o
  12   2  10      820.05     1103.55    207.22 o
  14   2  10      987.69     1067.77    251.54 o
  16   2  10     3466.10     3007.67    439.80 o
 -17   3  10     4268.80     5125.72    501.88 o
 -15   3  10     6179.48     6836.92    277.00 o
 -13   3  10     3469.95     3808.64    191.15 o
 -11   3  10     6558.16     6744.66    179.66 o
  -9   3  10    24792.22    23821.83    424.22 o
  -7   3  10    19346.38    19261.46    377.33 o
  -5   3  10    10070.71     9897.27    231.85 o
  -3   3  10    23472.60    22731.19    316.27 o
  -1   3  10     3530.18     3074.00    105.21 o
   1   3  10     9327.83     9467.31    191.40 o
   3   3  10    28085.00    27999.16    395.67 o
   5   3  10    15321.36    15089.01    412.43 o
   7   3  10     8127.67     8506.56    289.16 o
   9   3  10     1763.27     1729.22    189.76 o
  11   3  10     6355.70     5894.35    316.75 o
  13   3  10      227.92      -32.15    275.93 o
  15   3  10      923.98     1197.40    347.16 o
 -18   4  10     5393.55     5746.76    798.17 o
 -16   4  10     1991.28     1840.93    272.53 o
 -14   4  10      220.98      290.58    140.26 o
 -12   4  10    19916.47    19783.32    368.86 o
 -10   4  10    26787.20    25505.29    449.28 o
  -8   4  10     6263.41     5761.32    183.57 o
  -6   4  10    17549.71    17429.48    256.65 o
  -4   4  10     5884.12     5836.81    225.08 o
  -2   4  10     6959.87     6704.56    153.81 o
   0   4  10     3029.35     2595.74     99.07 o
   2   4  10    24150.09    24485.81    377.06 o
   4   4  10       39.43      -37.23     91.73 o
   6   4  10     2363.07     2459.70    218.98 o
   8   4  10    11449.03    11660.11    383.83 o
  10   4  10     2282.44     2772.10    240.15 o
  12   4  10     2134.62     2193.42    248.13 o
  14   4  10      637.56      504.66    274.68 o
  16   4  10      405.69      639.92    324.80 o
 -17   5  10    18926.10    18623.48    914.14 o
 -15   5  10    17037.83    18399.84    517.51 o
 -13   5  10    19584.36    19495.54    414.56 o
 -11   5  10    38003.09    37865.10    582.33 o
  -9   5  10    50177.07    50820.98    730.22 o
  -7   5  10    27445.38    26724.66    343.94 o
  -5   5  10    21621.54    20696.20    253.38 o
  -3   5  10    33382.67    31912.61    397.24 o
  -1   5  10     8112.38     7633.04    165.17 o
   1   5  10    16010.65    15788.51    278.12 o
   3   5  10    23440.57    22672.09    353.58 o
   5   5  10     6666.60     7030.46    253.81 o
   7   5  10    13750.41    14979.28    400.17 o
   9   5  10    10080.02    10447.71    381.97 o
  11   5  10     5949.27     6314.37    339.24 o
  13   5  10     6766.89     6922.89    374.17 o
  15   5  10     2206.33     2278.59    397.49 o
 -18   6  10      495.92      826.54    502.49 o
 -16   6  10       43.40       98.98    208.04 o
 -14   6  10     4439.74     4719.57    299.91 o
 -12   6  10     3877.06     3932.16    228.52 o
 -10   6  10     1614.29     1533.25    136.49 o
  -8   6  10      192.57       64.30     75.59 o
  -6   6  10      387.18      471.23     66.67 o
  -4   6  10     1021.28     1159.84     78.04 o
  -2   6  10      679.95      588.09     79.62 o
   0   6  10      369.30      486.84     86.79 o
   2   6  10     2729.77     2728.97    126.34 o
   4   6  10      269.15      278.13    105.53 o
   6   6  10      740.09      549.17    148.56 o
   8   6  10      112.94       20.92    137.98 o
  10   6  10     1187.64     1538.49    219.25 o
  12   6  10      756.06      711.09    213.64 o
  14   6  10       22.29     -116.62    224.79 o
 -17   7  10    23487.37    23824.87    825.30 o
 -15   7  10    15598.96    15839.02    556.86 o
 -13   7  10    28304.74    28930.97    529.67 o
 -11   7  10    23809.84    23419.73    564.86 o
  -9   7  10    24635.58    24439.00    347.45 o
  -7   7  10    25394.66    24864.48    337.42 o
  -5   7  10    46464.61    45959.49    524.15 o
  -3   7  10    24707.43    24176.27    334.64 o
  -1   7  10    23060.49    23012.47    337.98 o
   1   7  10    32768.46    32747.95    464.01 o
   3   7  10     9337.17     8917.50    251.83 o
   5   7  10    18685.20    18603.98    451.25 o
   7   7  10    11940.13    12356.65    377.62 o
   9   7  10     7234.07     7212.34    486.55 o
  11   7  10     2520.19     2920.13    270.15 o
  13   7  10     8258.22     8390.55    456.37 o
  15   7  10     2567.84     2187.97    357.04 o
 -20   8  10        3.67     -142.88    507.96 o
 -18   8  10      166.56     -159.78    324.08 o
 -16   8  10      947.21      778.26    219.24 o
 -14   8  10      623.22      413.21    157.93 o
 -12   8  10     3165.59     3576.66    170.18 o
 -10   8  10     4804.01     4793.01    164.85 o
  -8   8  10      144.06      100.34     79.42 o
  -6   8  10     3713.61     3877.52    134.53 o
  -4   8  10     2469.59     2705.18    124.65 o
  -2   8  10     4548.71     5172.14    172.89 o
   0   8  10     2023.89     1990.61    121.32 o
   2   8  10       32.21      227.06     99.75 o
   4   8  10      604.20      886.18    140.63 o
   6   8  10      427.01       86.65    167.65 o
   8   8  10      297.87      366.12    175.99 o
  10   8  10      629.62      567.85    197.52 o
  12   8  10        1.99       47.57    189.10 o
  14   8  10      208.78      272.27    255.11 o
 -19   9  10     8317.07     9203.93   2086.52 o
 -17   9  10     9899.01     9380.53    855.14 o
 -15   9  10     9401.13     9882.46    460.60 o
 -13   9  10     1351.81     1453.05    168.63 o
 -11   9  10     1808.14     2063.68    147.27 o
  -9   9  10    19865.58    19632.66    333.89 o
  -7   9  10    14889.19    15073.70    254.91 o
  -5   9  10    21616.93    21521.46    325.54 o
  -3   9  10    14603.76    15558.63    297.51 o
  -1   9  10    32593.93    32574.73    589.58 o
   1   9  10    21225.60    21184.07    384.51 o
   3   9  10    10332.41    10096.18    294.24 o
   5   9  10    16519.22    16792.28    629.84 o
   7   9  10     1533.14     1676.23    197.82 o
   9   9  10     5676.08     5874.90    337.95 o
  11   9  10      847.74      932.96    227.36 o
  13   9  10        5.89      -69.61    232.56 o
 -18  10  10    11323.27    12225.59    977.01 o
 -16  10  10     7836.80     7608.22    464.77 o
 -14  10  10     4423.37     4610.20    336.70 o
 -12  10  10     8908.12     8664.77    366.67 o
 -10  10  10     6874.40     7289.91    247.80 o
  -8  10  10     3453.34     3506.29    153.30 o
  -6  10  10    18822.78    18370.66    308.15 o
  -4  10  10    16080.11    16167.59    295.83 o
  -2  10  10    14574.56    14721.82    318.51 o
   0  10  10     3343.49     3489.79    164.33 o
   2  10  10     5606.17     5529.75    219.84 o
   4  10  10     4666.09     4548.20    237.18 o
   6  10  10    17326.31    17670.27    531.55 o
   8  10  10     4638.55     4649.23    285.87 o
  10  10  10       39.70      188.12    198.30 o
  12  10  10      712.60      984.63    296.77 o
 -17  11  10     1373.75     1578.63    386.22 o
 -15  11  10     8425.76     9019.53    470.42 o
 -13  11  10     4371.69     4602.44    280.27 o
 -11  11  10     5173.90     5588.70    375.54 o
  -9  11  10      345.63      296.26    106.58 o
  -7  11  10     8998.73     9093.60    223.08 o
  -5  11  10     1444.12     1429.14    127.38 o
  -3  11  10     9604.80     9647.26    269.48 o
  -1  11  10    17395.30    16888.58    350.84 o
   1  11  10      675.63      459.54    138.12 o
   3  11  10       19.31       58.99    143.81 o
   5  11  10     2047.03     2098.39    249.01 o
   7  11  10    11747.99    11067.18    444.82 o
   9  11  10       32.46      -31.71    166.97 o
  11  11  10      248.64     -152.99    213.99 o
  13  11  10       97.33      -70.60    341.32 o
 -16  12  10    13165.43    14172.16    784.19 o
 -14  12  10    12996.79    12854.09    484.01 o
 -12  12  10    11674.00    11608.45    410.62 o
 -10  12  10    23471.16    22917.64    528.05 o
  -8  12  10    30579.11    30607.96    541.15 o
  -6  12  10    15762.52    15951.66    330.33 o
  -4  12  10    21857.82    22305.83    417.42 o
  -2  12  10    16340.10    16200.91    365.33 o
   0  12  10     9384.27     9834.12    320.72 o
   2  12  10    35439.11    35307.55    794.74 o
   4  12  10    22275.84    21339.74    598.36 o
   6  12  10     4562.90     4968.47    331.76 o
   8  12  10     6581.57     6174.60    417.26 o
  10  12  10    12198.04    12408.67    579.84 o
  12  12  10     7365.43     7524.51    542.75 o
 -17  13  10       56.23      471.04    788.94 o
 -15  13  10      413.01      506.91    230.26 o
 -13  13  10       64.60       80.37    175.12 o
 -11  13  10       71.67       26.68    163.60 o
  -9  13  10       71.64      218.20    149.15 o
  -7  13  10     5114.67     5272.90    313.89 o
  -5  13  10     1711.59     1606.20    199.37 o
  -3  13  10      919.55      599.49    165.15 o
  -1  13  10     2690.37     2741.95    243.83 o
   1  13  10       24.17      -55.01    153.29 o
   3  13  10       85.80     -136.45    160.05 o
   5  13  10     1109.71     1243.07    221.00 o
   7  13  10     3599.09     3387.59    308.89 o
   9  13  10      256.29      190.34    213.30 o
  11  13  10      106.58      -29.57    236.06 o
 -16  14  10     7248.84     8785.95    857.32 o
 -14  14  10    21039.07    21247.66    724.46 o
 -12  14  10    21857.27    22081.38    714.09 o
 -10  14  10    12141.71    12463.70    438.69 o
  -8  14  10    13563.56    13757.26    389.29 o
  -6  14  10     5315.45     5755.43    262.14 o
  -4  14  10    13427.69    13879.96    411.25 o
  -2  14  10     6421.70     6575.45    317.56 o
   0  14  10     8274.62     8743.44    409.11 o
   2  14  10     3913.59     3919.57    435.70 o
   4  14  10     4792.73     4938.05    331.42 o
   6  14  10     1970.13     1988.96    265.87 o
   8  14  10     3134.46     3034.21    351.97 o
  10  14  10     5008.36     5197.41    536.90 o
 -13  15  10      396.77      195.65    308.96 o
 -11  15  10     1324.00      725.21    216.01 o
  -9  15  10     1017.97     1160.14    185.54 o
  -7  15  10     7246.53     6377.27    309.54 o
  -5  15  10     1079.98      973.13    183.61 o
  -3  15  10     2812.19     2952.96    240.76 o
  -1  15  10     8042.67     8607.67    390.98 o
   1  15  10     2948.46     3314.41    288.53 o
   3  15  10     5537.24     5331.77    351.40 o
   5  15  10      973.53      983.45    327.29 o
   7  15  10      760.84      624.66    260.59 o
   9  15  10      301.02       -4.08    259.51 o
 -12  16  10     9073.80     8663.28    584.24 o
 -10  16  10    11937.60    11165.62    540.65 o
  -8  16  10    14701.22    15428.01    473.29 o
  -6  16  10     5721.32     5589.36    311.52 o
  -4  16  10     3280.40     3630.88    267.78 o
  -2  16  10     4998.36     5121.85    299.89 o
   0  16  10    21771.72    21503.13    644.14 o
   2  16  10     9234.68    10043.76    462.00 o
   4  16  10     1286.54     1186.67    243.99 o
   6  16  10     3053.85     2602.39    334.18 o
 -11  17  10     3730.93     4128.61    746.76 o
  -9  17  10     3224.69     2993.58    319.46 o
  -7  17  10    12576.42    12806.64    492.51 o
  -5  17  10    14591.71    15055.32    475.47 o
  -3  17  10     4134.02     4210.04    291.59 o
  -1  17  10     5636.97     5511.54    401.50 o
   1  17  10     2379.24     2343.32    294.57 o
   3  17  10     2964.29     2741.05    339.02 o
   5  17  10     5029.62     4470.44    468.82 o
  -8  18  10      914.92      958.08    289.33 o
  -6  18  10     2917.73     3139.45    321.60 o
  -4  18  10     1409.92     1663.21    234.45 o
  -2  18  10     2084.78     2348.73    272.42 o
   0  18  10     3817.60     4525.36    359.93 o
   2  18  10     2537.75     2388.58    377.27 o
  -3  19  10    12505.89    13554.94    684.65 o
 -17   1  11     7428.07     7092.24    786.20 o
 -15   1  11     9828.77    10703.35    434.06 o
 -13   1  11    25006.72    26355.20    464.90 o
 -11   1  11    27248.54    27063.11    505.95 o
  -9   1  11    20401.13    20111.10    724.43 o
  -7   1  11    18779.16    17864.55    276.17 o
  -5   1  11    14503.25    13616.00    512.48 o
  -3   1  11    65184.33    60041.52   1064.27 o
  -1   1  11   125544.45   124864.08   1949.25 o
   1   1  11    33478.21    32078.04    500.37 o
   3   1  11    39494.07    40015.70    529.97 o
   5   1  11    20159.05    19467.04    354.07 o
   7   1  11    26388.58    26304.02    540.34 o
   9   1  11    15575.19    14932.90    406.49 o
  11   1  11     8805.05     9328.19    345.04 o
  13   1  11    11627.79    11374.64    490.04 o
  15   1  11     2767.12     2474.90    399.42 o
 -16   2  11     6570.97     6138.82    378.25 o
 -14   2  11     3118.04     3200.68    239.19 o
 -12   2  11     1364.24     1338.18    174.10 o
 -10   2  11     2160.43     2318.96    128.63 o
  -8   2  11    10168.60    10180.16    254.95 o
  -6   2  11     8693.97     8053.91    166.34 o
  -4   2  11     4434.36     4173.05    280.62 o
  -2   2  11     3814.19     3810.83    185.74 o
   0   2  11     3542.10     3268.10    133.51 o
   2   2  11     6191.97     6381.33    158.91 o
   4   2  11    13041.93    12556.65    285.66 o
   6   2  11     2051.71     1788.63    143.84 o
   8   2  11      132.74      158.46    148.83 o
  10   2  11     6239.39     6530.21    287.88 o
  12   2  11      249.14      244.99    223.45 o
  14   2  11      225.28      192.78    217.96 o
  16   2  11     1591.99     2081.05    414.13 o
 -17   3  11     5126.94     5497.27    725.36 o
 -15   3  11     1788.76     1939.10    202.85 o
 -13   3  11     9728.97    10006.34    301.98 o
 -11   3  11    19820.11    19406.83    500.87 o
  -9   3  11    32003.58    32952.25    536.15 o
  -7   3  11    15836.03    15182.43    297.44 o
  -5   3  11    24055.51    22416.85    328.14 o
  -3   3  11    22924.40    21553.07    382.75 o
  -1   3  11     3043.04     2836.88    109.46 o
   1   3  11    31065.47    32199.49    448.07 o
   3   3  11    11737.73    11517.22    296.80 o
   5   3  11     7812.00     7458.32    223.02 o
   7   3  11     3344.19     3388.04    206.07 o
   9   3  11    11277.27    11261.26    357.87 o
  11   3  11    19067.64    18800.01    539.57 o
  13   3  11     2825.70     3217.18    304.71 o
  15   3  11     1291.00      967.40    517.89 o
 -16   4  11    16290.04    17278.71    649.61 o
 -14   4  11    11954.72    11876.47    367.34 o
 -12   4  11     4271.82     4437.68    185.83 o
 -10   4  11    10987.09    10365.91    315.64 o
  -8   4  11    46550.75    46325.59    703.36 o
  -6   4  11    48195.18    46871.50    657.05 o
  -4   4  11    27713.13    26776.62    397.79 o
  -2   4  11    18096.62    18230.42    307.49 o
   0   4  11    13363.95    12873.96    256.28 o
   2   4  11      482.85      290.17     92.05 o
   4   4  11    12438.79    12010.60    419.98 o
   6   4  11    42472.36    41711.12    693.08 o
   8   4  11    12902.45    13358.78    432.06 o
  10   4  11     9929.18     9919.27    386.85 o
  12   4  11    10246.13    10607.69    427.14 o
  14   4  11     5860.94     5404.40    439.23 o
 -17   5  11     5595.92     4862.84    940.03 o
 -15   5  11     9179.60     9531.06    432.84 o
 -13   5  11      106.64        1.79    104.71 o
 -11   5  11     1080.12     1051.20    122.82 o
  -9   5  11     1631.11     1543.76    129.68 o
  -7   5  11     5659.29     5696.28    133.44 o
  -5   5  11     1119.96     1061.32     76.41 o
  -3   5  11     1506.71     1466.69     83.45 o
  -1   5  11       39.13       20.00     60.47 o
   1   5  11     4212.83     4138.19    141.64 o
   3   5  11     7405.35     7530.72    207.22 o
   5   5  11     7125.96     7769.35    291.36 o
   7   5  11     1872.22     2243.73    233.52 o
   9   5  11     1132.79     1166.52    196.44 o
  11   5  11     2369.76     2189.02    251.20 o
  13   5  11     2581.77     2598.09    283.40 o
  15   5  11     1453.57     1324.36    367.40 o
 -18   6  11     8115.75     9160.30   1251.09 o
 -16   6  11    16387.52    15584.46    910.79 o
 -14   6  11    47894.11    47503.40    853.52 o
 -12   6  11    22898.31    22791.99    443.21 o
 -10   6  11    33756.91    34001.60    549.15 o
  -8   6  11    22002.14    20704.75    349.37 o
  -6   6  11    26839.61    25962.24    314.77 o
  -4   6  11    45773.09    44844.42    539.63 o
  -2   6  11    31543.95    31621.99    426.00 o
   0   6  11    37470.10    36751.38    553.18 o
   2   6  11    25849.83    24649.79    459.89 o
   4   6  11    34810.30    34958.81    567.03 o
   6   6  11    26780.83    27592.69    633.52 o
   8   6  11    11920.75    12666.03    420.12 o
  10   6  11    11831.63    12575.67    450.08 o
  12   6  11    10445.82    10839.30    442.48 o
  14   6  11     8657.99     9363.88    542.16 o
 -19   7  11      294.40     -209.20    402.67 o
 -17   7  11     1388.58     1683.16    579.06 o
 -15   7  11       77.41     -251.64    194.26 o
 -13   7  11        0.94      187.71    121.76 o
 -11   7  11      518.16      400.56    111.09 o
  -9   7  11      166.35       36.06     82.24 o
  -7   7  11      877.69      579.87     98.59 o
  -5   7  11     6339.31     6480.54    157.08 o
  -3   7  11        0.96     -115.80     74.71 o
  -1   7  11      774.57      737.92     97.69 o
   1   7  11      564.41      696.76    109.63 o
   3   7  11        5.15     -154.27     97.70 o
   5   7  11      160.66      142.16    119.09 o
   7   7  11     2235.69     2199.97    232.11 o
   9   7  11       26.97      120.78    181.05 o
  11   7  11      301.50       23.91    190.43 o
  13   7  11       68.62       71.18    227.78 o
 -20   8  11     3694.47     1915.60    721.26 o
 -18   8  11    11106.80     9551.35   1210.07 o
 -16   8  11     9934.84     9844.28    654.90 o
 -14   8  11     3475.19     3483.88    323.98 o
 -12   8  11     2286.08     2866.11    167.02 o
 -10   8  11    14120.09    14699.53    289.11 o
  -8   8  11    21505.74    21074.25    314.17 o
  -6   8  11    40756.98    40222.77    506.91 o
  -4   8  11    18300.03    18136.92    300.93 o
  -2   8  11    18426.20    18474.82    333.84 o
   0   8  11    18153.44    18539.94    365.17 o
   2   8  11    38184.41    38085.20    570.59 o
   4   8  11    32811.18    33736.91    612.25 o
   6   8  11     7589.93     8293.14    355.23 o
   8   8  11    15108.59    15156.83    477.44 o
  10   8  11     3738.43     3835.58    303.15 o
  12   8  11    11171.37    11315.18    474.79 o
  14   8  11    11837.42    12612.93    637.69 o
 -19   9  11      693.99     2033.87    702.80 o
 -17   9  11     2831.52     3330.65    587.04 o
 -15   9  11     4097.12     4491.21    342.28 o
 -13   9  11     1202.56     1506.46    183.87 o
 -11   9  11     3659.73     3703.08    168.05 o
  -9   9  11     7153.46     7761.94    221.39 o
  -7   9  11    16667.10    16553.06    288.12 o
  -5   9  11     2109.96     2458.65    126.43 o
  -3   9  11    13747.73    13882.90    294.22 o
  -1   9  11     6478.00     6220.87    225.51 o
   1   9  11     5781.97     5716.96    205.84 o
   3   9  11     6443.52     6565.89    233.10 o
   5   9  11     2007.73     2527.10    235.82 o
   7   9  11     4284.11     4331.41    298.81 o
   9   9  11     4757.86     5031.59    322.46 o
  11   9  11     1277.45     1017.94    234.13 o
  13   9  11      511.99      628.92    284.63 o
 -18  10  11     4566.24     4703.03   1860.57 o
 -16  10  11     4048.60     4343.51    400.69 o
 -14  10  11     2270.08     2751.44    290.36 o
 -12  10  11     8938.87     9214.11    317.35 o
 -10  10  11     1574.42     1496.51    141.11 o
  -8  10  11     5196.87     5095.98    184.65 o
  -6  10  11    16699.61    16178.39    299.97 o
  -4  10  11    15540.66    15989.32    332.29 o
  -2  10  11    11951.05    12397.16    308.47 o
   0  10  11    11180.67    10941.63    286.76 o
   2  10  11    21751.37    22236.89    478.57 o
   4  10  11     6131.08     5845.35    310.65 o
   6  10  11     7297.30     6721.28    473.43 o
   8  10  11     8667.02     9201.80    424.11 o
  10  10  11      909.14      962.94    250.30 o
  12  10  11      342.05      356.89    263.34 o
 -17  11  11     4605.63     5309.50   2055.41 o
 -15  11  11     5860.04     6066.15    449.47 o
 -13  11  11     7597.28     7610.65    371.50 o
 -11  11  11     8980.76     9114.13    368.99 o
  -9  11  11    16696.69    16437.86    408.70 o
  -7  11  11    24483.80    24585.01    416.40 o
  -5  11  11    19804.46    19696.62    359.68 o
  -3  11  11    13025.70    12914.64    325.17 o
  -1  11  11    13129.98    13795.82    342.83 o
   1  11  11    25395.40    26112.77    538.11 o
   3  11  11    12382.01    13030.51    470.58 o
   5  11  11    17136.38    18139.08    551.36 o
   7  11  11    10450.18    10553.18    605.37 o
   9  11  11     6628.80     6270.87    503.04 o
  11  11  11     8176.25     7709.77    465.70 o
 -16  12  11      773.18     1003.87    427.86 o
 -14  12  11     1380.96     1273.96    244.30 o
 -12  12  11      467.17      724.70    179.24 o
 -10  12  11      597.59      547.82    162.17 o
  -8  12  11    13710.33    13666.56    363.74 o
  -6  12  11     3954.02     4195.70    218.23 o
  -4  12  11        3.72        2.91    114.37 o
  -2  12  11      717.44      534.67    167.93 o
   0  12  11     4772.05     4546.81    278.80 o
   2  12  11    11927.85    11208.81    420.88 o
   4  12  11     1538.16     1814.37    234.88 o
   6  12  11     1625.54     1271.06    230.35 o
   8  12  11        2.02       97.64    190.46 o
  10  12  11     2329.78     2475.87    345.14 o
 -15  13  11    11237.15    10549.33    587.50 o
 -13  13  11    10046.50     9993.43    474.78 o
 -11  13  11    19224.33    19499.88    586.29 o
  -9  13  11    24669.50    24884.40    524.56 o
  -7  13  11     9260.17     9622.87    337.89 o
  -5  13  11    19424.42    19074.81    439.37 o
  -3  13  11    18076.51    18703.79    701.06 o
  -1  13  11    19554.35    20295.88    563.48 o
   1  13  11    16293.85    15769.92    504.51 o
   3  13  11    21002.36    22041.18    682.28 o
   5  13  11    15999.19    16160.50    547.88 o
   7  13  11     6212.93     6231.24    393.75 o
   9  13  11     9300.94     9511.37    528.47 o
 -14  14  11      803.29      213.47    296.06 o
 -12  14  11      292.01      271.81    195.50 o
 -10  14  11      168.97      236.41    165.10 o
  -8  14  11      238.81      178.92    136.20 o
  -6  14  11        3.45     -106.51    128.59 o
  -4  14  11       83.58       51.57    137.97 o
  -2  14  11       47.44        0.20    161.05 o
   0  14  11     3536.14     2880.68    266.32 o
   2  14  11      848.22      989.46    211.05 o
   4  14  11       26.14      -26.00    166.26 o
   6  14  11      265.61      -69.72    188.97 o
   8  14  11      110.84      371.64    224.57 o
 -13  15  11    14208.33    15611.57    733.05 o
 -11  15  11     8577.49     8446.96    386.89 o
  -9  15  11    10786.13    10633.92    453.89 o
  -7  15  11     8864.88     8382.64    374.06 o
  -5  15  11    14525.36    15852.98    458.46 o
  -3  15  11     7456.62     8130.78    393.42 o
  -1  15  11    13175.38    13783.27    495.51 o
   1  15  11     4307.77     4207.07    320.49 o
   3  15  11     5248.93     5227.78    355.04 o
   5  15  11     6229.76     6408.68    403.72 o
   7  15  11     4229.05     4274.99    457.92 o
 -12  16  11     3280.68     3555.13    498.60 o
 -10  16  11     3391.52     3563.71    362.62 o
  -8  16  11    10584.06    10926.48    437.92 o
  -6  16  11     3788.93     3706.14    293.47 o
  -4  16  11     5181.26     5241.33    299.18 o
  -2  16  11     9855.00     9612.42    437.67 o
   0  16  11     1526.46     1534.82    232.09 o
   2  16  11     4591.06     4657.48    359.24 o
   4  16  11     7328.44     8106.44    440.54 o
   6  16  11     7812.25     6852.59    482.96 o
  -9  17  11     1795.13     1752.95    340.88 o
  -7  17  11     2527.64     3174.04    294.52 o
  -5  17  11     4566.35     5120.00    417.54 o
  -3  17  11     5590.20     5743.17    345.05 o
  -1  17  11     8241.85     8838.50    673.28 o
   1  17  11     7906.75     7641.99    430.90 o
   3  17  11     5955.00     6720.98    467.15 o
  -6  18  11     5423.32     5393.13    405.20 o
  -4  18  11     7315.72     7920.32    454.97 o
  -2  18  11    16939.77    18139.27    707.46 o
   0  18  11    10172.86    10995.12   1231.56 o
 -14   0  12    22010.80    22044.43    915.10 o
 -12   0  12     3739.92     3789.13    218.68 o
 -10   0  12      494.33      418.27    148.79 o
  -8   0  12    15605.10    15318.77    356.84 o
  -6   0  12    10682.73     9919.06    675.43 o
  -4   0  12    43059.29    43911.05   1564.31 o
  -2   0  12    66075.37    64020.19   1463.03 o
   0   0  12    73751.29    71030.66   1378.76 o
   2   0  12    31630.13    32180.22    659.53 o
   4   0  12    10583.17     9772.30    388.81 o
   6   0  12    29892.57    29669.06    760.37 o
   8   0  12     3926.23     4424.60    298.53 o
  10   0  12    16148.83    16843.06    584.39 o
  12   0  12    25375.20    27180.43    943.23 o
  14   0  12     5545.02     5738.39    538.96 o
 -15   1  12      461.33      117.23    259.68 o
 -13   1  12      116.76      233.56    149.44 o
 -11   1  12      367.13      433.20     95.03 o
  -9   1  12        2.13      126.70     83.08 o
  -7   1  12      268.68      105.10     72.13 o
  -5   1  12      555.54      455.34    248.67 o
  -3   1  12     4002.56     4243.60    168.18 o
  -1   1  12     6444.30     6441.66    309.53 o
   1   1  12     1341.16     1331.12    135.75 o
   3   1  12      322.99      427.59     94.26 o
   5   1  12     2033.14     2039.12    163.19 o
   7   1  12      160.51     -105.40    109.49 o
   9   1  12      444.52      551.30    144.69 o
  11   1  12       46.84      168.49    157.83 o
  13   1  12      299.25      486.83    196.57 o
  15   1  12     1459.00      870.73    307.38 o
 -16   2  12     3139.56     3306.16    807.40 o
 -14   2  12     5551.99     5794.93    291.55 o
 -12   2  12     9860.76     9938.69    330.52 o
 -10   2  12    14762.39    14675.92    343.85 o
  -8   2  12     4646.69     4285.35    159.21 o
  -6   2  12     3478.47     3690.51    134.95 o
  -4   2  12     8792.99     7695.62    226.91 o
  -2   2  12    18823.61    17740.02    444.98 o
   0   2  12    17657.53    17103.50    309.69 o
   2   2  12     9097.22     9036.41    219.88 o
   4   2  12    13346.34    13431.63    300.39 o
   6   2  12    20737.46    20890.68    406.32 o
   8   2  12    24223.95    23879.30    480.69 o
  10   2  12     9732.38     9813.49    398.29 o
  12   2  12     2857.00     2992.31    268.20 o
  14   2  12     3376.25     3577.26    471.75 o
 -17   3  12      946.39      659.04    525.05 o
 -15   3  12     1849.96     1796.51    303.61 o
 -13   3  12     7299.07     7277.46    279.94 o
 -11   3  12     6490.64     6304.12    238.62 o
  -9   3  12    11827.00    11702.42    444.11 o
  -7   3  12    25684.54    24645.63    416.53 o
  -5   3  12     1339.62     1200.70     74.25 o
  -3   3  12      622.17      536.26     97.35 o
  -1   3  12    27613.11    27307.44    514.65 o
   1   3  12     9023.09     8569.56    211.71 o
   3   3  12     2679.03     2946.26    160.92 o
   5   3  12    10187.38    10517.09    237.44 o
   7   3  12    10481.14    11085.21    312.72 o
   9   3  12     4660.01     5367.48    266.01 o
  11   3  12     6568.23     6771.42    342.24 o
  13   3  12     3890.52     3975.82    341.95 o
  15   3  12     2174.82     1766.43    387.16 o
 -18   4  12      119.79      313.11    512.06 o
 -16   4  12      407.25     1168.37    520.95 o
 -14   4  12      865.00     1119.12    197.61 o
 -12   4  12     3950.28     4036.52    213.92 o
 -10   4  12     3798.34     3747.36    162.40 o
  -8   4  12      326.43      409.44    102.19 o
  -6   4  12     5582.12     5430.37    158.73 o
  -4   4  12     9502.96     9235.38    215.34 o
  -2   4  12     7551.83     7507.92    261.77 o
   0   4  12     3501.93     3839.72    139.44 o
   2   4  12     4153.36     4035.40    180.01 o
   4   4  12     9323.48     9383.84    291.83 o
   6   4  12     6748.33     6596.37    296.02 o
   8   4  12     7200.95     6693.24    305.27 o
  10   4  12     2502.24     2817.84    296.54 o
  12   4  12     3963.15     4129.14    304.65 o
  14   4  12     6727.81     7116.71    547.13 o
 -21   5  12     1103.71     1160.85    653.57 o
 -19   5  12     2957.99     2917.16    873.71 o
 -17   5  12     2576.35     2611.56    757.49 o
 -15   5  12     3854.34     3886.17   1631.20 o
 -13   5  12     5640.04     5961.86    278.68 o
 -11   5  12    11433.95    11047.55    329.78 o
  -9   5  12    10820.25    10764.18    305.63 o
  -7   5  12    27325.70    27150.42    416.30 o
  -5   5  12    14901.74    14360.25    254.44 o
  -3   5  12     4212.76     4119.17    151.81 o
  -1   5  12    22364.40    21252.23    393.99 o
   1   5  12    13934.57    13287.27    312.24 o
   3   5  12    15130.63    15098.32    368.47 o
   5   5  12    12699.95    13565.20    359.62 o
   7   5  12    13534.85    14655.36    433.03 o
   9   5  12    18334.63    18862.62    645.01 o
  11   5  12     6678.21     7258.00    363.76 o
  13   5  12     9433.18    10147.40    445.66 o
 -20   6  12      425.16       13.67    564.70 o
 -18   6  12       28.98      -56.06    378.75 o
 -16   6  12        0.24      242.01    383.53 o
 -14   6  12      323.37      214.16    192.73 o
 -12   6  12      960.92     1062.94    166.85 o
 -10   6  12     1624.92     1528.34    144.01 o
  -8   6  12     1101.48     1025.56     99.69 o
  -6   6  12       98.90       69.34     62.71 o
  -4   6  12     4883.70     5160.98    141.80 o
  -2   6  12     3708.25     3713.79    167.05 o
   0   6  12       11.99      -39.09     84.26 o
   2   6  12      101.88       69.75    104.10 o
   4   6  12      288.78      132.12    118.18 o
   6   6  12     1101.03      989.89    182.83 o
   8   6  12      826.45      888.53    187.65 o
  10   6  12        2.70     -149.94    169.42 o
  12   6  12       19.68      -81.84    184.74 o
  14   6  12      818.92      375.51    323.78 o
 -19   7  12      631.79      878.50    624.86 o
 -17   7  12     3590.14     3485.28    809.45 o
 -15   7  12     8468.44     7973.91    718.76 o
 -13   7  12     4131.18     4436.87    296.22 o
 -11   7  12     9348.76     9515.63    296.57 o
  -9   7  12     5240.51     5246.86    167.61 o
  -7   7  12     7866.27     7834.70    219.32 o
  -5   7  12    22003.15    22348.87    330.36 o
  -3   7  12    24455.37    23736.76    396.78 o
  -1   7  12    19726.50    19550.68    355.83 o
   1   7  12    29381.72    28882.98    484.20 o
   3   7  12    16935.09    17435.96    370.60 o
   5   7  12     5502.46     5947.20    240.82 o
   7   7  12    16748.18    16178.05    744.98 o
   9   7  12    19034.10    19883.93    559.36 o
  11   7  12     6556.80     6934.72    370.50 o
  13   7  12    10031.42    11461.39    595.52 o
 -18   8  12      619.51      926.35    553.08 o
 -16   8  12        0.90      314.73    348.66 o
 -14   8  12      100.54     -222.31    189.95 o
 -12   8  12      660.34      742.99    160.90 o
 -10   8  12      165.84      291.13    101.72 o
  -8   8  12     1214.17     1162.01    129.20 o
  -6   8  12      200.64      164.53     81.22 o
  -4   8  12    10257.24    10255.04    225.32 o
  -2   8  12       19.87       27.69     87.97 o
   0   8  12      610.66      644.38    113.30 o
   2   8  12    10763.63    10742.26    267.93 o
   4   8  12      484.81      359.63    128.97 o
   6   8  12      373.36      478.28    174.76 o
   8   8  12      856.10     1170.29    242.16 o
  10   8  12     1908.45     1824.99    307.93 o
  12   8  12      882.20      351.79    221.03 o
 -19   9  12      947.04      269.36    586.58 o
 -17   9  12     1059.59     1693.25    450.42 o
 -15   9  12      495.29      543.26    255.09 o
 -13   9  12     3177.26     3782.62    306.43 o
 -11   9  12     1059.56     1327.17    236.19 o
  -9   9  12     4159.14     4419.36    187.26 o
  -7   9  12     4296.54     4126.67    164.02 o
  -5   9  12    18064.73    18473.26    349.17 o
  -3   9  12    16493.40    16618.96    342.77 o
  -1   9  12      278.39       70.48    104.96 o
   1   9  12    11205.10    11472.56    320.47 o
   3   9  12    32517.70    33067.48    598.46 o
   5   9  12    28134.95    27935.78    854.63 o
   7   9  12     6797.63     6428.74    350.18 o
   9   9  12     2288.66     2594.53    310.21 o
  11   9  12     7132.58     7425.70    524.47 o
 -18  10  12      638.17      344.56    544.87 o
 -16  10  12     3522.88     3586.32    549.68 o
 -14  10  12     2623.95     2966.53    339.13 o
 -12  10  12      506.27      426.40    158.65 o
 -10  10  12     3072.25     3189.48    175.47 o
  -8  10  12    17843.38    18612.41    351.76 o
  -6  10  12    11939.03    12569.04    279.22 o
  -4  10  12     3679.27     3452.95    177.28 o
  -2  10  12      992.90     1164.68    136.02 o
   0  10  12     3704.54     4110.02    211.06 o
   2  10  12     8383.16     8333.41    299.20 o
   4  10  12     8935.90     9309.63    380.72 o
   6  10  12    16722.92    16828.59    692.90 o
   8  10  12     5561.85     5349.77    389.13 o
  10  10  12      115.82      -38.49    222.12 o
  12  10  12     2221.11     2626.72    429.54 o
 -17  11  12      784.94      785.46    411.23 o
 -15  11  12     3566.98     3196.14    468.44 o
 -13  11  12      291.63      397.45    183.66 o
 -11  11  12      857.75      766.12    165.20 o
  -9  11  12      556.43      525.85    153.11 o
  -7  11  12     5972.02     6139.53    221.23 o
  -5  11  12     5437.27     5448.30    206.99 o
  -3  11  12     2620.37     2627.88    170.27 o
  -1  11  12     3154.60     3101.07    223.93 o
   1  11  12       71.98      140.76    151.04 o
   3  11  12     6239.69     6913.09    339.67 o
   5  11  12    16892.07    16195.10    520.89 o
   7  11  12     1896.02     2004.89    257.48 o
   9  11  12      422.14      320.85    233.49 o
  11  11  12      492.74      423.22    330.95 o
 -16  12  12      866.80     1364.25    487.70 o
 -14  12  12     3466.92     3537.06    395.24 o
 -12  12  12     4757.42     4958.82    326.60 o
 -10  12  12     3476.34     3039.72    237.49 o
  -8  12  12     8712.88     9486.02    435.04 o
  -6  12  12    18029.05    18784.78    447.07 o
  -4  12  12    10123.69    10678.20    357.04 o
  -2  12  12    23403.96    22644.21    579.12 o
   0  12  12    21068.56    20708.31    565.01 o
   2  12  12     8369.64     8491.28    375.56 o
   4  12  12    10268.19     9900.12    419.79 o
   6  12  12     5733.33     6504.55    403.32 o
   8  12  12     7478.77     7830.64    431.20 o
  10  12  12    11997.93    12720.88    683.92 o
 -15  13  12       93.20      194.34    242.86 o
 -13  13  12      107.38     -303.82    182.66 o
 -11  13  12     1785.85     1794.38    228.88 o
  -9  13  12      837.45      798.12    168.85 o
  -7  13  12       63.21     -111.76    134.43 o
  -5  13  12      332.16      399.73    153.73 o
  -3  13  12        1.41      129.98    159.24 o
  -1  13  12      516.85      424.41    164.84 o
   1  13  12      821.26      676.46    193.70 o
   3  13  12     2531.77     2626.05    341.07 o
   5  13  12      586.07      686.38    205.56 o
   7  13  12      324.67      336.91    198.71 o
   9  13  12      468.70      361.90    245.94 o
 -14  14  12     3901.25     4164.91    536.71 o
 -12  14  12     7262.29     7552.61    518.23 o
 -10  14  12     5922.55     6284.25    351.65 o
  -8  14  12     3768.06     4115.65    264.64 o
  -6  14  12     6269.54     6454.56    300.53 o
  -4  14  12     4124.43     4468.95    301.04 o
  -2  14  12    12446.33    13075.11    462.55 o
   0  14  12    10008.66    10555.13    432.45 o
   2  14  12     1743.13     2004.65    252.23 o
   4  14  12     4726.02     5103.27    348.10 o
   6  14  12     8287.30     8260.66    676.60 o
   8  14  12    13128.52    12695.06    682.95 o
 -13  15  12      785.32       29.39    395.70 o
 -11  15  12       79.52     -132.72    197.29 o
  -9  15  12      275.03      173.42    185.24 o
  -7  15  12      701.62      660.85    188.42 o
  -5  15  12      720.07      727.16    187.54 o
  -3  15  12     1512.26     1721.22    235.45 o
  -1  15  12     3859.66     3894.75    337.26 o
   1  15  12      524.06      567.04    281.91 o
   3  15  12     2763.72     2382.88    315.40 o
   5  15  12     4868.56     3991.92    381.96 o
 -10  16  12     3982.69     4010.59    412.40 o
  -8  16  12     3083.68     3111.54    412.88 o
  -6  16  12     2821.86     2881.89    269.81 o
  -4  16  12     5342.01     5220.70    346.08 o
  -2  16  12     7663.20     8234.82    451.71 o
   0  16  12     3607.34     4291.10    366.48 o
   2  16  12     5214.52     5501.80    416.33 o
   4  16  12     6829.82     7467.12    892.66 o
  -9  17  12     4279.81     4295.01    441.81 o
  -7  17  12     1699.44     1595.34    818.63 o
  -5  17  12     4011.31     3957.30    386.22 o
  -3  17  12     3770.90     4039.82    379.62 o
  -1  17  12       47.15       31.27    249.37 o
   1  17  12     6130.71     6590.62    524.30 o
 -17   1  13      144.12      612.56    460.78 o
 -15   1  13      636.02      453.56    214.03 o
 -13   1  13       34.56      140.44    173.47 o
 -11   1  13       27.09       93.42     94.34 o
  -9   1  13       60.82       87.86     76.63 o
  -7   1  13      249.03      475.91    139.12 o
  -5   1  13     3926.70     3564.25    333.93 o
  -3   1  13       86.29       87.34     87.39 o
  -1   1  13    17818.26    17641.06    512.67 o
   1   1  13     4165.38     3734.29    189.52 o
   3   1  13     2125.02     2470.71    178.00 o
   5   1  13     5176.17     5239.53    237.69 o
   7   1  13     5137.64     5617.73    209.45 o
   9   1  13    12841.39    13102.92    352.57 o
  11   1  13     6802.30     7523.00    317.61 o
  13   1  13     3416.12     3770.74    307.94 o
 -18   2  13     1558.21     1167.00    600.25 o
 -16   2  13     2766.79     2058.49    701.43 o
 -14   2  13     4803.02     5145.72    390.12 o
 -12   2  13     1488.53     1878.68    228.54 o
 -10   2  13      825.10      806.91    113.86 o
  -8   2  13     1792.75     1991.41    107.13 o
  -6   2  13     7218.42     6994.07    206.80 o
  -4   2  13     4589.66     4637.15    160.91 o
  -2   2  13      155.91      242.87    131.59 o
   0   2  13      942.50      909.35     81.05 o
   2   2  13     4624.23     4797.22    162.71 o
   4   2  13      233.92      103.82    121.61 o
   6   2  13      319.28      500.89    144.23 o
   8   2  13      151.72       66.63    119.92 o
  10   2  13     1536.28     1729.98    209.82 o
  12   2  13      361.55      206.63    205.41 o
  14   2  13     2014.39     2112.18    480.95 o
 -21   3  13        6.26     -661.78    510.69 o
 -19   3  13      578.94      -41.02    474.46 o
 -17   3  13       69.90      231.76    492.23 o
 -15   3  13      283.14      196.48    198.22 o
 -13   3  13     2075.96     1569.73    211.71 o
 -11   3  13     1343.76     1612.95    146.20 o
  -9   3  13        2.16     -161.58     80.79 o
  -7   3  13       34.82       78.48     61.98 o
  -5   3  13       56.84       36.66     76.04 o
  -3   3  13     8892.55     8690.75    334.26 o
  -1   3  13     2370.91     2302.46    130.21 o
   1   3  13     9480.39     9576.83    266.99 o
   3   3  13     2633.33     2587.25    145.69 o
   5   3  13      848.07      584.34    137.69 o
   7   3  13     8960.88     9259.72    354.40 o
   9   3  13     5725.34     6023.03    254.22 o
  11   3  13     1594.92     1616.64    229.84 o
  13   3  13       15.35       33.69    219.47 o
 -20   4  13        3.97     -330.21    406.09 o
 -18   4  13       77.46     1279.80    573.59 o
 -16   4  13     1628.77     2003.79    652.21 o
 -14   4  13     3530.54     3866.52    292.60 o
 -12   4  13     1099.05      943.91    164.13 o
 -10   4  13      139.39      104.00    100.67 o
  -8   4  13     5776.43     5729.92    184.24 o
  -6   4  13      246.21      176.13     72.41 o
  -4   4  13      227.68      168.15    106.25 o
  -2   4  13       74.55      280.39     93.60 o
   0   4  13     1789.53     1778.43    127.32 o
   2   4  13    22492.55    21589.81    489.07 o
   4   4  13     6942.78     7538.18    290.76 o
   6   4  13     1217.78     1212.09    129.67 o
   8   4  13      745.38      900.97    183.60 o
  10   4  13     1998.77     2278.95    399.19 o
  12   4  13     5896.57     6313.77    352.06 o
 -19   5  13     1171.87      812.87    583.16 o
 -17   5  13       40.38      -57.43    351.40 o
 -15   5  13      110.23        8.74    408.83 o
 -13   5  13     2012.50     1657.45    229.63 o
 -11   5  13     3629.25     3608.02    154.56 o
  -9   5  13       13.38      218.72     98.25 o
  -7   5  13     3420.69     3359.29    146.30 o
  -5   5  13        0.46      -74.08     75.97 o
  -3   5  13       38.10     -155.64     78.57 o
  -1   5  13      178.98      114.75     79.68 o
   1   5  13      995.74     1006.69    120.94 o
   3   5  13        1.68       80.90    125.69 o
   5   5  13      692.80      586.57    158.20 o
   7   5  13     2981.00     3195.10    275.89 o
   9   5  13     2460.98     2844.18    247.40 o
  11   5  13     1175.43     1051.99    215.74 o
  13   5  13     2635.41     1984.71    301.34 o
 -20   6  13        1.20      626.23    517.53 o
 -18   6  13      786.85       91.61    402.67 o
 -16   6  13      119.34      301.37    327.89 o
 -14   6  13        2.84     -168.23    178.93 o
 -12   6  13     1557.19     1333.98    288.49 o
 -10   6  13     3226.26     3083.20    140.36 o
  -8   6  13     2448.08     2627.96    149.78 o
  -6   6  13     1291.15     1338.28    107.73 o
  -4   6  13     8062.54     7602.15    270.14 o
  -2   6  13     4143.20     4144.08    153.35 o
   0   6  13      934.44     1043.92    111.79 o
   2   6  13     6507.49     7057.43    249.94 o
   4   6  13     3353.82     3477.72    230.56 o
   6   6  13     1729.90     1720.06    195.33 o
   8   6  13     4944.01     4964.99    343.32 o
  10   6  13     5578.62     5738.48    354.33 o
  12   6  13     8119.46     9037.49    508.24 o
 -19   7  13        2.73      347.98    486.76 o
 -17   7  13      324.09      669.30    507.27 o
 -15   7  13      160.49      258.60    325.07 o
 -13   7  13     1113.85     1033.96    381.70 o
 -11   7  13     1966.43     2083.02    159.23 o
  -9   7  13     1246.03     1162.37    111.16 o
  -7   7  13       17.39        2.62     67.29 o
  -5   7  13     1292.05     1414.14     96.03 o
  -3   7  13     5572.24     5369.71    172.05 o
  -1   7  13      561.36      732.23    102.01 o
   1   7  13       80.36      313.67    110.32 o
   3   7  13      811.47      448.94    137.67 o
   5   7  13      699.43      512.87    155.60 o
   7   7  13      585.35      308.25    184.89 o
   9   7  13     2016.00     1500.10    260.42 o
  11   7  13     1276.01     1407.75    237.72 o
 -18   8  13      506.71      278.93    494.97 o
 -16   8  13       13.76      192.98    301.46 o
 -14   8  13       26.48       80.49    214.43 o
 -12   8  13     3686.72     3508.43    287.20 o
 -10   8  13      807.26      572.32    117.66 o
  -8   8  13      964.31      825.34    108.74 o
  -6   8  13     4356.10     4437.19    196.84 o
  -4   8  13     1212.33     1115.73    110.85 o
  -2   8  13        7.05       12.78     94.46 o
   0   8  13     3314.50     3312.03    177.67 o
   2   8  13     2495.38     2689.94    178.98 o
   4   8  13    14738.67    15134.08    519.01 o
   6   8  13     5343.27     5278.10    342.65 o
   8   8  13     6320.66     6366.24    397.33 o
  10   8  13     2951.44     3177.94    333.68 o
  12   8  13     4212.92     4052.53    365.81 o
 -17   9  13       37.08      439.14    327.93 o
 -15   9  13       63.34      -56.72    203.98 o
 -13   9  13       32.44     -203.59    186.48 o
 -11   9  13     4511.31     4978.84    247.45 o
  -9   9  13      465.21      579.84    115.57 o
  -7   9  13       10.01      -39.09     90.80 o
  -5   9  13      190.35      261.68    112.84 o
  -3   9  13      663.17      776.00    119.46 o
  -1   9  13     2426.69     2429.27    165.57 o
   1   9  13     3154.59     3010.18    219.09 o
   3   9  13      609.79      547.83    135.56 o
   5   9  13     2046.85     1843.74    220.90 o
   7   9  13      270.93      253.36    200.22 o
   9   9  13     1054.14      810.73    240.23 o
  11   9  13      336.43       13.87    234.53 o
 -18  10  13       62.21      401.99    548.29 o
 -16  10  13        9.68       35.50    303.23 o
 -14  10  13      705.60      488.87    236.54 o
 -12  10  13       66.74       60.73    161.97 o
 -10  10  13     5700.91     5456.83    430.89 o
  -8  10  13     1858.18     1951.45    157.01 o
  -6  10  13        1.18      -54.23     97.04 o
  -4  10  13      322.28      154.71    105.83 o
  -2  10  13     2174.15     2032.72    153.81 o
   0  10  13     8729.28     8663.54    282.98 o
   2  10  13     4499.29     4783.16    419.93 o
   4  10  13     1236.33     1093.57    199.88 o
   6  10  13      108.97      -97.30    172.96 o
   8  10  13     2123.08     1778.31    275.31 o
  10  10  13     5674.38     5611.49    539.41 o
 -17  11  13     1297.46     1203.23    628.96 o
 -15  11  13      726.01       68.34    258.50 o
 -13  11  13       76.34      -48.85    169.74 o
 -11  11  13      124.69      280.09    151.51 o
  -9  11  13       10.29     -204.73    133.87 o
  -7  11  13        2.52       46.61    128.81 o
  -5  11  13     1170.39     1201.44    153.91 o
  -3  11  13     7996.32     8484.38    281.18 o
  -1  11  13      129.21       85.88    140.65 o
   1  11  13     1098.68     1108.52    278.98 o
   3  11  13     2065.18     2335.50    240.98 o
   5  11  13     3614.44     3405.70    286.51 o
   7  11  13     2757.12     2976.94    287.56 o
   9  11  13     1467.71     1632.30    292.42 o
 -16  12  13      257.40      408.35    286.35 o
 -14  12  13      169.92      273.50    228.55 o
 -12  12  13        0.37      -21.85    165.94 o
 -10  12  13      951.95      754.76    186.12 o
  -8  12  13      847.25      667.08    176.84 o
  -6  12  13      519.98      482.68    146.27 o
  -4  12  13      363.84      496.89    160.90 o
  -2  12  13      849.05      939.15    231.23 o
   0  12  13       11.72      182.01    181.96 o
   2  12  13        2.74     -202.55    154.84 o
   4  12  13     1133.71      801.76    232.04 o
   6  12  13     6898.88     7453.84    627.45 o
   8  12  13      254.06     -313.60    207.75 o
 -15  13  13       22.84       97.90    259.05 o
 -13  13  13     1189.09      884.85    278.76 o
 -11  13  13       68.50      266.97    191.08 o
  -9  13  13      675.00      632.55    179.89 o
  -7  13  13      568.68      561.44    174.01 o
  -5  13  13    10466.71    10217.37    395.73 o
  -3  13  13     7008.38     7365.71    380.73 o
  -1  13  13      614.69      694.22    211.70 o
   1  13  13      396.93      205.24    190.71 o
   3  13  13     1787.48     1522.90    256.69 o
   5  13  13      643.19      634.87    234.51 o
   7  13  13     8510.00     7735.28    543.25 o
 -14  14  13      559.67      719.75    298.02 o
 -12  14  13       85.90       70.80    201.26 o
 -10  14  13      696.83      767.26    222.97 o
  -8  14  13       57.53      243.10    168.56 o
  -6  14  13       20.04     -136.39    168.14 o
  -4  14  13      872.87      877.19    223.70 o
  -2  14  13      611.76      645.30    309.77 o
   0  14  13      564.20      749.81    257.82 o
   2  14  13       24.39       48.09    203.88 o
   4  14  13        0.90       -8.15    219.05 o
   6  14  13      454.84      451.45    277.79 o
 -11  15  13       53.74       67.09    244.50 o
  -9  15  13      200.52      268.09    215.55 o
  -7  15  13      272.02       51.81    222.98 o
  -5  15  13       21.31      -22.68    184.85 o
  -3  15  13      678.92      985.40    241.64 o
  -1  15  13     7324.70     7022.51    416.48 o
   1  15  13     1740.92     1277.86    275.98 o
   3  15  13      788.63      421.88    285.93 o
   5  15  13     2907.86     2972.90    410.24 o
 -10  16  13      675.32      686.74    277.65 o
  -8  16  13        2.70      148.45    226.75 o
  -6  16  13      457.94      163.87    265.42 o
  -4  16  13      528.83      215.94    296.43 o
  -2  16  13       26.82       71.68    245.19 o
   0  16  13     1731.37     1616.05    334.21 o
   2  16  13     1038.74      770.90    302.00 o
  -7  17  13      794.25      869.77    333.45 o
  -5  17  13       10.52       64.11    270.75 o
  -3  17  13        1.09      215.89    290.26 o
  -1  17  13      840.05     1164.64    367.37 o
 -20   0  14     3471.76     2500.81    897.64 o
 -18   0  14     2500.32     3107.90    891.49 o
 -16   0  14     1337.31      604.35    527.10 o
 -14   0  14     2858.51     3104.05    413.14 o
 -12   0  14      623.52     1113.17    269.10 o
 -10   0  14    14275.36    13299.73    609.05 o
  -8   0  14     8622.56     8713.71    379.07 o
  -6   0  14     6886.03     6662.56    628.38 o
  -4   0  14    10686.83    10056.57   1055.56 o
  -2   0  14     5279.78     5042.37    691.52 o
   0   0  14    11989.34    11376.61    603.17 o
   2   0  14    10267.02    10357.52    371.39 o
   4   0  14     2974.22     3559.27    305.26 o
   6   0  14     1402.94     1600.75    283.82 o
   8   0  14     1118.31      800.24    303.03 o
  10   0  14       11.22     -117.63    196.32 o
  12   0  14      618.61      403.99    273.60 o
 -19   1  14       28.52     -216.20    370.18 o
 -17   1  14     1683.86     1623.30   1062.40 o
 -15   1  14     3362.77     3046.71    301.63 o
 -13   1  14       13.36      145.54    162.29 o
 -11   1  14      570.42      746.87    171.35 o
  -9   1  14      206.54      201.07    138.52 o
  -7   1  14      590.61      414.31    247.68 o
  -5   1  14      862.01      804.11    266.56 o
  -3   1  14     1051.44     1123.72    116.85 o
  -1   1  14       54.23      -96.68    140.06 o
   1   1  14     4463.73     4623.76    172.47 o
   3   1  14      667.50      826.18    213.05 o
   5   1  14       30.69     -156.63    120.92 o
   7   1  14      351.40      288.59    160.40 o
   9   1  14      272.22      200.28    131.30 o
  11   1  14      176.12      276.38    173.23 o
  13   1  14      574.92      351.95    241.54 o
 -20   2  14     5204.67     7766.33   1363.21 o
 -18   2  14     1936.48     1456.42    494.29 o
 -16   2  14     4557.35     3753.95    601.64 o
 -14   2  14     5314.75     5371.84    368.07 o
 -12   2  14     4869.53     5039.96    289.57 o
 -10   2  14     4785.16     5187.56    292.19 o
  -8   2  14     2110.87     2105.15    109.85 o
  -6   2  14      528.13      527.49    129.74 o
  -4   2  14     2313.09     2123.07    215.73 o
  -2   2  14    10166.63     9443.17    360.06 o
   0   2  14      148.35       70.30     67.00 o
   2   2  14     2486.07     2518.23    157.23 o
   4   2  14      249.14      363.79    130.45 o
   6   2  14       12.33       54.93    133.53 o
   8   2  14     1177.00      936.82    160.21 o
  10   2  14      692.82      467.56    162.19 o
  12   2  14      453.08      842.18    203.71 o
 -19   3  14     6661.40     7566.70   1289.37 o
 -17   3  14     3109.42     3014.39    574.70 o
 -15   3  14     2604.92     2559.85    342.21 o
 -13   3  14      972.41      971.86    272.41 o
 -11   3  14     3190.32     3002.39    227.15 o
  -9   3  14      308.45      215.97    135.00 o
  -7   3  14     1074.67     1134.00    148.01 o
  -5   3  14       10.94        4.13     83.41 o
  -3   3  14       81.70      228.74    138.54 o
  -1   3  14     1584.08     1379.10    129.98 o
   1   3  14     1148.39     1070.59    101.17 o
   3   3  14      482.78      372.57    227.47 o
   5   3  14     1098.23      945.04    160.38 o
   7   3  14     2773.39     2777.19    243.94 o
   9   3  14     1880.77     2109.98    225.02 o
  11   3  14      955.00      919.30    183.19 o
  13   3  14     2053.51     1820.95    306.00 o
 -20   4  14     1759.52     1852.02    782.10 o
 -18   4  14     3237.78     2567.81    768.43 o
 -16   4  14     1070.73     1484.59    454.84 o
 -14   4  14        7.51      185.53    179.16 o
 -12   4  14     1632.61     1493.44    207.95 o
 -10   4  14     3233.90     3206.44    343.87 o
  -8   4  14     6112.38     5830.30    235.41 o
  -6   4  14     4185.93     4094.82    140.04 o
  -4   4  14     3737.60     3645.91    155.42 o
  -2   4  14     2269.56     2318.20    152.64 o
   0   4  14     1872.72     1980.78    130.14 o
   2   4  14      141.40      181.09    135.79 o
   4   4  14     2658.50     2828.79    201.50 o
   6   4  14       72.04       18.78    161.06 o
   8   4  14        5.08      -40.52    145.15 o
  10   4  14      129.18       29.23    151.97 o
  12   4  14       65.70      186.60    177.72 o
 -19   5  14     5050.39     2371.60    810.13 o
 -17   5  14     3204.63     3274.37    604.34 o
 -15   5  14     3696.88     3597.87    471.00 o
 -13   5  14    13132.97    12441.55    473.21 o
 -11   5  14     2460.08     2374.13    229.00 o
  -9   5  14     1778.87     1616.46    163.58 o
  -7   5  14    16257.66    15714.14    359.90 o
  -5   5  14      678.65      782.03    102.20 o
  -3   5  14        4.04       46.97     79.68 o
  -1   5  14      845.85      782.68     94.75 o
   1   5  14      171.65      260.72    128.99 o
   3   5  14       17.41      100.06    126.93 o
   5   5  14      172.81       38.54    145.59 o
   7   5  14       46.19     -132.96    149.97 o
   9   5  14      299.53      130.64    196.66 o
  11   5  14      499.96      740.88    207.75 o
 -18   6  14     3017.23     2116.60    755.44 o
 -16   6  14      565.88      908.70    415.55 o
 -14   6  14        6.95      121.08    253.51 o
 -12   6  14       78.75       -2.56    106.81 o
 -10   6  14     1451.64     1637.51    177.36 o
  -8   6  14       71.49      -77.38    113.00 o
  -6   6  14      404.07      482.84     95.44 o
  -4   6  14     2776.69     2624.33    142.90 o
  -2   6  14      243.90      335.00     80.55 o
   0   6  14      382.59      307.41    113.19 o
   2   6  14        9.12      135.13    123.53 o
   4   6  14       56.40      -88.43    136.51 o
   6   6  14      444.08      570.28    195.01 o
   8   6  14      354.47      280.42    203.57 o
  10   6  14      249.99      -82.33    203.88 o
  12   6  14       42.68       83.68    243.72 o
 -19   7  14     1992.31     1078.12    601.62 o
 -17   7  14     3041.95     2247.89    677.84 o
 -15   7  14     1075.88     1211.40    335.57 o
 -13   7  14    13484.90    14393.30    519.05 o
 -11   7  14     4748.90     4656.38    218.69 o
  -9   7  14     2031.93     2439.33    204.12 o
  -7   7  14     1915.42     2129.59    145.69 o
  -5   7  14     5852.59     5788.26    205.28 o
  -3   7  14     1167.55     1179.09    137.74 o
  -1   7  14      680.42      635.90    127.20 o
   1   7  14     2161.60     1949.37    149.13 o
   3   7  14      970.82      662.55    157.50 o
   5   7  14       84.16      -12.13    170.33 o
   7   7  14        2.49     -153.79    173.94 o
   9   7  14      277.48      242.22    209.48 o
  11   7  14      623.45      505.61    272.04 o
 -18   8  14      409.06      405.41    548.29 o
 -16   8  14      179.59      -63.33    252.28 o
 -14   8  14     1746.57     1908.24    287.93 o
 -12   8  14       40.06      112.47    136.93 o
 -10   8  14      150.46      127.76    119.23 o
  -8   8  14      379.21      183.39    102.76 o
  -6   8  14     7495.27     7516.05    217.40 o
  -4   8  14      340.79      423.94    110.34 o
  -2   8  14        6.97        3.22    122.45 o
   0   8  14      314.02      447.19    130.45 o
   2   8  14      764.08      557.24    129.59 o
   4   8  14      354.65      194.85    156.72 o
   6   8  14       27.48       65.94    196.53 o
   8   8  14      683.01      230.44    212.56 o
  10   8  14      695.41      412.48    267.25 o
 -17   9  14     3900.36     3589.19    512.41 o
 -15   9  14     7067.53     6290.80    592.14 o
 -13   9  14      283.76      298.67    200.27 o
 -11   9  14       12.93       -4.10    142.36 o
  -9   9  14     4726.40     4479.00    206.70 o
  -7   9  14      268.88      293.42    137.73 o
  -5   9  14     3962.48     4026.09    187.30 o
  -3   9  14      599.15      446.80    130.24 o
  -1   9  14      551.97      599.69    234.45 o
   1   9  14      962.83     1036.96    247.17 o
   3   9  14      231.63      227.66    179.25 o
   5   9  14      186.57     -151.33    174.31 o
   7   9  14     3210.74     2745.64    301.16 o
   9   9  14       32.83      397.48    229.65 o
 -16  10  14     2098.35     2035.68    413.90 o
 -14  10  14     2410.14     2691.89    430.12 o
 -12  10  14     3498.34     3915.55    314.91 o
 -10  10  14      271.77      128.19    147.87 o
  -8  10  14      506.39      322.58    137.31 o
  -6  10  14     3139.91     3409.21    251.40 o
  -4  10  14      301.98      405.11    142.22 o
  -2  10  14      522.88      208.27    212.18 o
   0  10  14      730.16      523.80    158.88 o
   2  10  14        0.19     -219.88    154.46 o
   4  10  14     1465.10     1477.62    279.30 o
   6  10  14     1483.95     1279.14    244.98 o
   8  10  14      480.15      577.32    237.76 o
 -15  11  14     2032.09     1537.15    372.46 o
 -13  11  14      125.07       82.02    199.50 o
 -11  11  14     1831.84     1788.70    225.77 o
  -9  11  14       63.51       14.65    141.32 o
  -7  11  14      294.66      123.22    156.26 o
  -5  11  14     1438.73     1643.78    209.01 o
  -3  11  14     5057.11     4657.81    290.99 o
  -1  11  14      145.93       84.23    176.68 o
   1  11  14     2541.50     2476.93    262.12 o
   3  11  14       79.75       35.42    187.35 o
   5  11  14      955.05      887.51    311.90 o
   7  11  14      166.32       56.98    242.34 o
   9  11  14      134.76      -47.89    294.26 o
 -14  12  14     1938.12     1286.47    291.39 o
 -12  12  14     3403.87     3231.25    347.94 o
 -10  12  14     3539.17     3815.33    344.93 o
  -8  12  14     6164.92     5614.01    296.97 o
  -6  12  14      897.44      786.74    264.29 o
  -4  12  14       10.58       15.24    164.37 o
  -2  12  14     1682.66     2104.53    240.71 o
   0  12  14      606.22      295.47    245.56 o
   2  12  14     2126.34     2302.84    330.72 o
   4  12  14     1089.89      423.79    221.05 o
   6  12  14       87.29      -31.05    283.89 o
   8  12  14       32.11     -229.40    278.95 o
 -13  13  14       16.41      -25.75    209.78 o
 -11  13  14      168.52       35.69    194.73 o
  -9  13  14      320.42      303.62    191.46 o
  -7  13  14       89.43      275.39    166.20 o
  -5  13  14     1396.57     1182.92    221.55 o
  -3  13  14     1633.20     1563.90    260.85 o
  -1  13  14      520.21      196.12    237.36 o
   1  13  14       10.87     -127.64    183.84 o
   3  13  14       20.53      -90.86    184.53 o
   5  13  14        9.60       77.00    251.13 o
 -12  14  14     4705.65     5069.50    412.45 o
 -10  14  14     3416.00     3953.69    379.71 o
  -8  14  14     3076.88     2692.80    314.93 o
  -6  14  14        7.34      114.35    208.87 o
  -4  14  14      459.76      189.08    222.21 o
  -2  14  14        1.38     -338.01    175.39 o
   0  14  14       74.08       90.49    220.31 o
   2  14  14       20.47       69.62    247.73 o
   4  14  14      112.91      -47.30    291.55 o
 -11  15  14      175.73      280.92    266.41 o
  -9  15  14     1153.79      703.16    278.38 o
  -7  15  14     1444.08     1149.12    318.50 o
  -5  15  14       69.25       99.46    256.10 o
  -3  15  14      783.06      940.00    313.86 o
  -1  15  14      252.58      368.27    284.12 o
   1  15  14      512.95      -44.31    266.92 o
   3  15  14      853.95      586.42    354.70 o
  -8  16  14     4526.71     5461.22    507.31 o
  -6  16  14      180.35      174.70    278.41 o
  -4  16  14        2.19      215.70    277.49 o
  -2  16  14       20.57      -51.24    275.60 o
   0  16  14     2040.82     1766.86    486.55 o
 -19   1  15    10491.84    10470.64   1056.31 o
 -17   1  15     6195.58     6004.33    780.86 o
 -15   1  15     7354.98     7779.82    539.47 o
 -13   1  15    13157.35    13282.63    494.65 o
 -11   1  15    19579.37    18929.07    517.61 o
  -9   1  15    14922.25    14833.98    408.89 o
  -7   1  15    17674.12    18538.13    713.72 o
  -5   1  15     4534.52     4152.44    552.80 o
  -3   1  15     5509.03     4668.02    278.18 o
  -1   1  15    41220.08    39308.32    943.63 o
   1   1  15    20060.11    19724.00    419.94 o
   3   1  15     8117.87     8062.40    332.39 o
   5   1  15     1348.79     1177.81    184.79 o
   7   1  15     2174.14     2288.35    236.20 o
   9   1  15     2908.03     2881.99    271.14 o
  11   1  15      991.65     1203.76    210.00 o
 -20   2  15     1814.00     1909.86    573.77 o
 -18   2  15      787.75      329.90    702.11 o
 -16   2  15     3635.45     3068.61    825.17 o
 -14   2  15     4845.15     4899.00    377.83 o
 -12   2  15     4805.39     4453.40    349.19 o
 -10   2  15       27.72       48.13    156.17 o
  -8   2  15      291.41      276.86    179.79 o
  -6   2  15     2609.81     2489.22    163.57 o
  -4   2  15     6336.83     6231.44    273.17 o
  -2   2  15        3.33       61.75    140.29 o
   0   2  15     2068.51     2023.28    159.33 o
   2   2  15     2250.03     2685.24    186.15 o
   4   2  15     6063.35     5223.33    268.84 o
   6   2  15     1846.65     2228.92    220.96 o
   8   2  15       73.78      162.96    177.74 o
  10   2  15       91.07     -286.39    143.20 o
  12   2  15        1.00       92.29    206.52 o
 -19   3  15     2751.56     2628.26    626.56 o
 -17   3  15     5594.18     4866.76    723.13 o
 -15   3  15     8585.79     7759.94    946.91 o
 -13   3  15     3269.68     3351.44    338.43 o
 -11   3  15     2482.25     2226.83    210.04 o
  -9   3  15    10063.43     9754.49    419.48 o
  -7   3  15     8460.58     8150.93    222.57 o
  -5   3  15    20176.51    19527.42    418.72 o
  -3   3  15     7759.09     7147.43    343.83 o
  -1   3  15      110.64      -61.74    154.13 o
   1   3  15     3058.27     3255.83    194.64 o
   3   3  15     2811.92     3061.96    214.25 o
   5   3  15     1720.07     2185.63    215.20 o
   7   3  15        6.21       86.36    161.43 o
   9   3  15     1315.44     1531.88    277.68 o
  11   3  15      873.60      566.46    194.15 o
 -18   4  15     6612.37     7124.74   1230.92 o
 -16   4  15    10283.39     9662.55   1758.70 o
 -14   4  15    11558.89    11770.85    556.39 o
 -12   4  15     9857.97    10772.88    420.19 o
 -10   4  15     4836.78     4877.35    230.41 o
  -8   4  15     6799.06     6774.04    252.69 o
  -6   4  15    14914.29    14074.82    339.46 o
  -4   4  15    37664.17    36121.36    808.07 o
  -2   4  15     4348.06     4408.54    299.72 o
   0   4  15       25.64       23.49     95.60 o
   2   4  15     3077.94     3557.32    330.45 o
   4   4  15     1834.29     1968.33    217.26 o
   6   4  15     7115.97     6615.62    355.62 o
   8   4  15     4619.14     4399.85    328.44 o
  10   4  15      166.47      293.65    188.47 o
 -19   5  15      278.13      579.70    416.11 o
 -17   5  15     2979.73     3498.86    640.78 o
 -15   5  15     1374.66     1203.27    334.28 o
 -13   5  15     4191.34     3988.27    315.73 o
 -11   5  15     7368.48     6927.07    312.91 o
  -9   5  15     2397.04     1983.88    173.00 o
  -7   5  15     2993.10     2728.18    171.66 o
  -5   5  15      111.54       23.56    120.78 o
  -3   5  15       91.14       99.56    147.22 o
  -1   5  15      111.21       44.23    127.95 o
   1   5  15     2967.58     2957.96    204.46 o
   3   5  15      715.01      706.90    166.59 o
   5   5  15       54.39      164.98    176.09 o
   7   5  15     1034.12      841.68    214.34 o
   9   5  15        1.33      -83.34    147.65 o
  11   5  15      485.96      648.78    248.80 o
 -18   6  15    10490.23     9596.44    993.01 o
 -16   6  15     7192.28     6541.99    714.03 o
 -14   6  15    21167.38    20827.19    968.97 o
 -12   6  15    18454.27    18460.38    503.57 o
 -10   6  15    22742.02    22741.71    546.89 o
  -8   6  15    10892.69    10293.18    323.72 o
  -6   6  15    10599.31    10449.09    322.10 o
  -4   6  15    14129.31    13293.35    384.67 o
  -2   6  15     2727.95     3114.36    282.59 o
   0   6  15     8644.27     8761.61    319.72 o
   2   6  15    10823.27    10514.45    381.97 o
   4   6  15     7743.25     7727.84    358.86 o
   6   6  15     3629.84     3558.25    297.40 o
   8   6  15     1871.49     2339.88    280.44 o
  10   6  15     3156.82     2974.45    442.76 o
 -17   7  15      404.95      601.09    336.73 o
 -15   7  15       32.69      -13.86    239.09 o
 -13   7  15       61.75     -138.51    182.52 o
 -11   7  15     1242.91     1173.82    182.56 o
  -9   7  15      446.74      309.17    133.79 o
  -7   7  15      249.02      186.11    147.16 o
  -5   7  15      107.69      218.26    110.08 o
  -3   7  15       80.60       19.86    124.66 o
  -1   7  15      373.86      280.08    127.75 o
   1   7  15        0.80      -91.93    125.35 o
   3   7  15       30.10     -166.15    155.78 o
   5   7  15      215.70       17.40    190.85 o
   7   7  15      176.24       16.32    182.53 o
   9   7  15      124.67     -199.92    236.64 o
 -18   8  15    11930.53    11107.33   1032.60 o
 -16   8  15    11808.58    11252.42    787.30 o
 -14   8  15     4923.29     5037.78    548.29 o
 -12   8  15     5210.67     5305.17    402.54 o
 -10   8  15     6359.03     6028.10    341.11 o
  -8   8  15     9541.72     9007.44    288.88 o
  -6   8  15    23893.83    24161.45    501.19 o
  -4   8  15     7444.15     7501.62    280.26 o
  -2   8  15    10703.03    11042.57    335.46 o
   0   8  15     7463.21     7708.47    296.36 o
   2   8  15     4268.23     4230.41    341.56 o
   4   8  15     5819.17     6122.11    343.47 o
   6   8  15     1480.91     1741.55    255.63 o
   8   8  15      503.02     1106.03    289.70 o
  10   8  15       72.68     -113.20    285.10 o
 -17   9  15     1620.12      860.46    348.95 o
 -15   9  15      341.41      237.95    272.62 o
 -13   9  15     1981.28     2292.47    404.03 o
 -11   9  15     4439.33     4586.38    373.88 o
  -9   9  15       35.60       73.64    115.87 o
  -7   9  15     6784.54     6881.57    230.79 o
  -5   9  15     3139.18     3371.48    182.38 o
  -3   9  15     2072.64     2302.69    169.98 o
  -1   9  15     1947.90     1988.01    192.31 o
   1   9  15     1210.97     1245.42    329.43 o
   3   9  15     1849.07     1805.20    241.58 o
   5   9  15      524.56      376.23    197.55 o
   7   9  15      180.80      134.64    221.34 o
   9   9  15      215.16      120.73    281.63 o
 -16  10  15     4925.34     4528.44    556.88 o
 -14  10  15     2269.29     1948.12    402.35 o
 -12  10  15     1357.88     1462.08    305.43 o
 -10  10  15     1613.58     1368.02    194.98 o
  -8  10  15     3944.14     4231.05    306.08 o
  -6  10  15     4502.85     5308.63    249.20 o
  -4  10  15     2444.10     2717.65    214.53 o
  -2  10  15     6462.92     7407.50    336.03 o
   0  10  15     4085.14     4230.30    281.91 o
   2  10  15     2415.84     2513.93    261.61 o
   4  10  15     2119.81     1963.89    283.14 o
   6  10  15      331.26      250.98    231.71 o
   8  10  15      399.04      259.86    404.12 o
 -15  11  15     4341.70     4534.74    545.37 o
 -13  11  15     6976.69     7029.10    452.73 o
 -11  11  15     7682.11     8560.68    430.61 o
  -9  11  15     6601.11     6713.85    376.93 o
  -7  11  15    10468.49     9917.95    453.28 o
  -5  11  15    10764.52    11193.86    510.53 o
  -3  11  15     4202.41     4449.92    366.44 o
  -1  11  15     3894.30     4234.79    309.51 o
   1  11  15     9918.50    10166.62    437.46 o
   3  11  15     3383.21     3275.56    318.15 o
   5  11  15     2013.17     2552.89    382.75 o
   7  11  15     3690.42     3689.75    760.27 o
 -14  12  15     2087.38     2207.39    423.48 o
 -12  12  15      932.97      628.69    302.64 o
 -10  12  15      149.65      344.96    265.15 o
  -8  12  15     3270.84     3649.71    282.54 o
  -6  12  15     3144.94     3622.95    272.12 o
  -4  12  15      893.49     1149.75    208.31 o
  -2  12  15        5.37       36.23    174.19 o
   0  12  15      730.82      446.67    203.54 o
   2  12  15      766.24      910.41    262.45 o
   4  12  15      926.04      697.49    304.55 o
   6  12  15      124.69       81.97    297.49 o
 -13  13  15    10778.33    10340.04    660.26 o
 -11  13  15    12893.03    12706.65    571.44 o
  -9  13  15    18763.71    19888.27    846.65 o
  -7  13  15     2057.01     1736.04    312.12 o
  -5  13  15     2894.69     2935.88    383.16 o
  -3  13  15    10166.46    11366.10    532.86 o
  -1  13  15     4219.59     5281.85    513.22 o
   1  13  15     4298.55     3854.92    613.89 o
   3  13  15     5273.79     4791.19    774.47 o
   5  13  15     4094.00     3411.25    474.61 o
 -10  14  15       18.40      155.35    221.17 o
  -8  14  15       45.25       76.20    239.36 o
  -6  14  15      174.38      -75.61    228.44 o
  -4  14  15      625.67      849.01    282.95 o
  -2  14  15     2198.83     1799.87    354.22 o
   0  14  15     3361.90     4159.39    451.37 o
   2  14  15     1979.81     2058.44    497.29 o
  -9  15  15     8415.95     7300.24    543.00 o
  -7  15  15     5039.42     5534.60    485.07 o
  -5  15  15     4349.17     4995.11    483.68 o
  -3  15  15     1463.26     2172.58    375.84 o
  -1  15  15     2832.47     2510.42    413.29 o
   1  15  15     3456.77     3704.16    661.99 o
 -18   0  16     4241.13     4741.83   1037.11 o
 -16   0  16     2719.90     4186.02    972.84 o
 -14   0  16    33128.00    33642.23   1262.44 o
 -12   0  16    19980.76    20439.78    838.73 o
 -10   0  16     4599.20     4911.43    324.71 o
  -8   0  16    13880.35    14196.48   1520.11 o
  -6   0  16     7778.38     6945.94   1011.13 o
  -4   0  16    52602.32    50503.07   1777.50 o
  -2   0  16    55108.73    53746.60   1820.23 o
   0   0  16    44182.04    41421.84   1433.45 o
   2   0  16    30338.44    30864.54    901.56 o
   4   0  16    17143.53    17288.82    673.40 o
   6   0  16    11708.24    11526.22    585.97 o
   8   0  16     7132.79     7736.35    525.98 o
  10   0  16     9168.51    10917.98   1116.41 o
 -19   1  16        2.57      -22.09    354.01 o
 -17   1  16     1451.68     2509.92    552.06 o
 -15   1  16     2965.85     2890.49    295.93 o
 -13   1  16       72.96      -12.57    153.21 o
 -11   1  16      392.05      397.77    140.40 o
  -9   1  16      798.44      703.83    249.75 o
  -7   1  16     1544.66     1742.52    316.59 o
  -5   1  16      188.01       85.55    281.96 o
  -3   1  16     8846.76     8449.08    345.76 o
  -1   1  16     1063.94     1446.34    201.34 o
   1   1  16     2164.42     2002.87    175.06 o
   3   1  16       73.13       43.14    128.93 o
   5   1  16       66.39      333.71    156.09 o
   7   1  16       15.22       70.45    164.52 o
   9   1  16      115.92       -3.32    211.09 o
  11   1  16       94.68       33.85    351.02 o
 -18   2  16     7418.60     5165.58    757.92 o
 -16   2  16     9108.43     9171.75    923.05 o
 -14   2  16     6755.91     7116.71    783.50 o
 -12   2  16    17601.85    16830.39    508.50 o
 -10   2  16    20870.94    20980.05    624.66 o
  -8   2  16    13020.58    12701.12    667.06 o
  -6   2  16     8713.94     8370.83    650.50 o
  -4   2  16    11160.24    11745.40    646.63 o
  -2   2  16    16859.40    16989.83    539.86 o
   0   2  16     7146.38     7419.63    383.56 o
   2   2  16     6897.38     7354.51    280.09 o
   4   2  16     5131.14     5387.38    278.17 o
   6   2  16     4301.01     4341.88    284.22 o
   8   2  16     9103.70     9988.08    416.78 o
  10   2  16     3451.44     4195.77    617.77 o
 -19   3  16     1917.62     1654.65    688.78 o
 -17   3  16     1561.42     1857.02    511.98 o
 -15   3  16     2634.51     3540.63    390.37 o
 -13   3  16     1549.95     1846.93    218.08 o
 -11   3  16     7934.97     7583.10    335.47 o
  -9   3  16    19132.56    18442.82    566.06 o
  -7   3  16     8893.27     8894.15    342.39 o
  -5   3  16     6620.21     6513.74    357.80 o
  -3   3  16     8334.91     7938.59    366.28 o
  -1   3  16     7100.11     6418.45    345.88 o
   1   3  16     2714.26     2662.02    169.90 o
   3   3  16     7209.67     7872.34    312.17 o
   5   3  16     8927.99     8091.04    344.96 o
   7   3  16     3093.99     3441.47    333.31 o
   9   3  16     4247.68     4843.90    475.20 o
 -18   4  16     2802.57     4184.39    690.04 o
 -16   4  16      878.96     1019.79    440.47 o
 -14   4  16     1111.75     1265.91    225.47 o
 -12   4  16     8634.66     8763.62    619.54 o
 -10   4  16     6947.90     6762.11    265.83 o
  -8   4  16     2170.57     2461.68    152.56 o
  -6   4  16    13295.52    12543.37    327.10 o
  -4   4  16     3652.29     3680.64    215.66 o
  -2   4  16     1901.65     2006.14    238.89 o
   0   4  16     5928.80     5868.72    294.49 o
   2   4  16     5905.92     7216.66    480.54 o
   4   4  16     2459.35     2917.29    266.64 o
   6   4  16     3756.00     4025.02    299.54 o
   8   4  16     3310.55     3527.26    526.19 o
  10   4  16      813.58      455.08    322.82 o
 -17   5  16     8044.26     8107.24   1207.68 o
 -15   5  16    17178.27    17001.48    938.23 o
 -13   5  16    16312.49    16816.24    554.08 o
 -11   5  16    27051.48    27111.21    613.15 o
  -9   5  16    13835.85    13655.94    386.00 o
  -7   5  16    12963.52    13157.09    391.86 o
  -5   5  16    22490.97    21897.50    501.84 o
  -3   5  16    16534.91    16166.70    748.96 o
  -1   5  16    16872.69    16713.01    493.18 o
   1   5  16     4065.83     4995.02    260.70 o
   3   5  16     4135.62     4364.77    271.36 o
   5   5  16    12016.98    13323.61    492.29 o
   7   5  16     9583.44    10224.56    522.79 o
   9   5  16     7176.41     8377.05    596.51 o
 -18   6  16        6.03      -21.15    358.44 o
 -16   6  16      366.98       33.44    334.83 o
 -14   6  16     2345.49     1819.94    435.06 o
 -12   6  16      167.41      118.19    149.65 o
 -10   6  16      537.49      773.30    157.80 o
  -8   6  16      873.11     1135.91    149.29 o
  -6   6  16      240.77      341.86    137.30 o
  -4   6  16      883.90     1166.38    291.31 o
  -2   6  16       98.90      -45.63    121.04 o
   0   6  16      368.94      126.80    128.53 o
   2   6  16      207.97       54.60    144.72 o
   4   6  16       25.97      212.62    173.61 o
   6   6  16      194.10       33.46    180.02 o
   8   6  16       10.60      -41.05    257.12 o
 -17   7  16    13574.68    14250.34   1584.05 o
 -15   7  16    12403.62    12534.27    823.01 o
 -13   7  16    13722.22    14683.12    851.04 o
 -11   7  16    13540.10    13348.76    428.11 o
  -9   7  16    12483.97    12055.25    371.39 o
  -7   7  16    16634.74    16574.93    557.12 o
  -5   7  16    19187.93    18980.44    496.75 o
  -3   7  16    16395.92    17446.38    565.30 o
  -1   7  16    17070.08    17117.27    417.53 o
   1   7  16    20394.20    21001.83    951.78 o
   3   7  16    11761.74    12163.47    447.37 o
   5   7  16     9189.34    10096.64    480.99 o
   7   7  16     6799.45     7484.35    790.46 o
   9   7  16     4865.28     5518.84    547.96 o
 -16   8  16      267.13      167.14    278.21 o
 -14   8  16      403.90      200.93    284.43 o
 -12   8  16     1018.04      718.68    570.31 o
 -10   8  16      213.40      311.43    175.59 o
  -8   8  16        2.45       24.32    139.39 o
  -6   8  16       54.56       -0.84    118.18 o
  -4   8  16     4512.32     3923.29    253.66 o
  -2   8  16     2251.57     2328.43    174.05 o
   0   8  16      335.04      370.34    155.43 o
   2   8  16     1476.45     1549.40    212.07 o
   4   8  16      545.20      739.87    204.05 o
   6   8  16      713.73      773.30    298.78 o
   8   8  16      319.45      539.35    313.70 o
 -15   9  16      465.21      173.44    283.27 o
 -13   9  16     2706.35     2649.26    441.12 o
 -11   9  16     5042.60     4977.46    670.71 o
  -9   9  16    12547.62    12853.17    462.11 o
  -7   9  16     7900.94     7838.85    307.05 o
  -5   9  16    11551.57    11220.21    389.74 o
  -3   9  16    14955.52    15474.38    407.63 o
  -1   9  16     3134.66     3552.00    243.54 o
   1   9  16     9865.02    10825.69    420.53 o
   3   9  16    13604.41    13876.45    504.30 o
   5   9  16    10734.96    11970.79    662.57 o
   7   9  16     3068.44     2970.97    433.89 o
 -14  10  16     4992.31     3562.25    515.77 o
 -12  10  16     3426.41     3298.02    590.25 o
 -10  10  16     5066.09     6171.11    664.48 o
  -8  10  16    13876.42    13707.62    580.73 o
  -6  10  16    12774.02    13591.53    503.20 o
  -4  10  16     5746.02     5797.04    369.55 o
  -2  10  16     4605.87     4344.70    269.71 o
   0  10  16     2458.80     2322.70    243.61 o
   2  10  16     3716.64     3693.60    335.75 o
   4  10  16     2917.43     3040.30    551.28 o
   6  10  16     9440.74    11109.84    689.75 o
 -13  11  16     1816.50      883.32    416.06 o
 -11  11  16      419.13      944.84    287.68 o
  -9  11  16      342.23      447.38    248.24 o
  -7  11  16     5656.33     4571.26    490.29 o
  -5  11  16     2531.04     2105.26    246.90 o
  -3  11  16     4199.54     4806.87    357.24 o
  -1  11  16     6050.77     6297.62    529.14 o
   1  11  16      187.42      226.69    231.89 o
   3  11  16      904.69     1180.15    314.80 o
   5  11  16     2295.83     1654.29    535.66 o
 -12  12  16     5194.98     5341.38    493.59 o
 -10  12  16    15912.45    16543.27   1285.53 o
  -8  12  16    14720.92    15549.92    741.99 o
  -6  12  16    15583.47    15944.87    662.96 o
  -4  12  16    12050.80    12098.32    618.53 o
  -2  12  16     8877.51     9677.43    573.59 o
   0  12  16    13426.61    13990.11    687.86 o
   2  12  16    22766.17    23796.18    964.41 o
   4  12  16    19597.84    20596.22    924.12 o
 -11  13  16        0.13       57.56    265.54 o
  -9  13  16     1600.96     1500.73    426.08 o
  -7  13  16     2842.56     2140.91    433.24 o
  -5  13  16      402.03      295.62    249.99 o
  -3  13  16      135.35       47.06    234.91 o
  -1  13  16       19.84      291.26    264.43 o
   1  13  16       56.15     -271.48    280.69 o
   3  13  16     2399.50     2795.86    437.86 o
  -8  14  16     7603.89     6908.58    676.28 o
  -6  14  16     5763.09     5647.32    479.63 o
  -4  14  16     7265.48     7140.93    513.31 o
  -2  14  16     6528.10     6525.04    874.61 o
   0  14  16     6159.96     5975.23    529.46 o
  -5  15  16      757.13      908.34    321.97 o
 -19   1  17     3728.84     2772.64   1881.76 o
 -17   1  17     1497.49     1189.76    469.85 o
 -15   1  17     8412.35     8181.08    437.93 o
 -13   1  17     7587.65     7960.07    371.46 o
 -11   1  17     9208.69     9390.27    497.52 o
  -9   1  17     9888.20    10200.50    711.54 o
  -7   1  17     2822.53     2897.83    525.46 o
  -5   1  17    17542.30    18035.99   1129.24 o
  -3   1  17    18508.77    17567.17    529.02 o
  -1   1  17    29874.09    29368.82    792.74 o
   1   1  17    13465.79    13556.89    537.99 o
   3   1  17    11278.39    12685.14    639.91 o
   5   1  17    10647.38    10944.53    398.76 o
   7   1  17     9227.62     9605.32    514.23 o
   9   1  17     9109.25    10667.70   1100.73 o
 -18   2  17      266.25      388.92    421.50 o
 -16   2  17       93.62      -73.23    319.38 o
 -14   2  17      291.55       58.20    172.05 o
 -12   2  17     2251.97     2347.20    264.60 o
 -10   2  17     4174.37     3807.14    476.31 o
  -8   2  17     7532.59     7631.63    968.06 o
  -6   2  17     4332.85     3923.51    299.22 o
  -4   2  17      924.05     1053.77    181.27 o
  -2   2  17     2729.44     2795.78    240.61 o
   0   2  17     4680.82     4482.14    384.54 o
   2   2  17     4624.88     4780.47    241.49 o
   4   2  17      312.34      324.23    154.20 o
   6   2  17      230.51      134.94    199.79 o
   8   2  17      464.16      927.32    273.63 o
 -17   3  17     1797.32     1778.39    776.63 o
 -15   3  17      765.48     1002.66    342.00 o
 -13   3  17    11226.61    11253.34    433.20 o
 -11   3  17    12291.56    12477.14    480.48 o
  -9   3  17     6732.38     6744.05    378.49 o
  -7   3  17     1656.26     2059.22    178.71 o
  -5   3  17     2327.71     2359.03    158.97 o
  -3   3  17    16641.09    16343.61    872.28 o
  -1   3  17     6037.78     5743.58    338.40 o
   1   3  17    10851.54    11259.51    804.62 o
   3   3  17     5569.33     5607.14    360.95 o
   5   3  17     4246.56     4888.46    404.95 o
   7   3  17     4043.14     4657.53    612.28 o
   9   3  17     6741.75     7102.83    560.94 o
 -18   4  17     1613.98     1473.69    535.71 o
 -16   4  17     5199.56     4628.16    691.49 o
 -14   4  17     2983.95     3204.83    275.87 o
 -12   4  17     1271.53     1151.76    219.88 o
 -10   4  17     1620.95     1624.59    159.71 o
  -8   4  17    27225.35    25727.29    605.04 o
  -6   4  17    12122.34    11609.91    352.90 o
  -4   4  17       37.46      149.87    139.53 o
  -2   4  17     8155.17     7828.63    402.30 o
   0   4  17     8315.74     7573.03    424.07 o
   2   4  17     6145.51     5495.61    263.61 o
   4   4  17     9184.50     9652.44    497.09 o
   6   4  17    11901.24    13507.80   1092.07 o
   8   4  17     6112.82     6858.24    734.19 o
 -17   5  17     2036.07     1479.46    770.82 o
 -15   5  17     1730.18     1770.78    692.76 o
 -13   5  17      425.09      194.86    172.65 o
 -11   5  17        7.65       22.40    131.26 o
  -9   5  17      214.17      161.14    128.66 o
  -7   5  17    11616.18    11058.54    325.41 o
  -5   5  17     2101.79     2034.04    187.11 o
  -3   5  17       37.92      206.10    191.13 o
  -1   5  17      170.39        8.31    190.74 o
   1   5  17     1498.48     1356.66    203.69 o
   3   5  17     2396.10     2302.08    220.16 o
   5   5  17     1102.94     1078.72    289.67 o
   7   5  17     1368.32     1400.99    334.20 o
 -16   6  17     5593.40     5635.87    628.12 o
 -14   6  17     7992.15     7915.92    689.78 o
 -12   6  17    11528.31    11357.45    461.65 o
 -10   6  17    22491.23    22267.07    572.35 o
  -8   6  17    22376.24    22712.81    511.58 o
  -6   6  17    10349.63    10328.82    337.62 o
  -4   6  17    14548.77    14671.94    542.33 o
  -2   6  17    19352.76    18356.19    566.86 o
   0   6  17    15563.89    14794.30    527.91 o
   2   6  17    10338.53    11208.01    483.91 o
   4   6  17     9588.90    11015.29    570.44 o
   6   6  17     6418.79     8454.98    555.01 o
   8   6  17     5776.96     7074.50    559.88 o
 -17   7  17        1.56        0.23    284.23 o
 -15   7  17      594.00      148.27    396.58 o
 -13   7  17       34.74       39.17    254.26 o
 -11   7  17     1929.75     1850.35    282.34 o
  -9   7  17      585.31      226.83    146.37 o
  -7   7  17      490.22      170.57    141.33 o
  -5   7  17      118.37      244.04    148.08 o
  -3   7  17       72.77     -276.27    162.26 o
  -1   7  17      522.58      207.44    150.20 o
   1   7  17       12.72     -145.63    142.75 o
   3   7  17      118.53       19.27    208.96 o
   5   7  17      308.41      164.32    239.89 o
   7   7  17      183.90      304.34    458.79 o
 -16   8  17     5317.96     5719.87    796.61 o
 -14   8  17     4168.06     3789.25    527.45 o
 -12   8  17      457.58      146.11    257.90 o
 -10   8  17     4561.00     5119.70    438.86 o
  -8   8  17     1467.00     1629.08    191.44 o
  -6   8  17    11863.96    12293.76    407.65 o
  -4   8  17    11410.89    11450.99    451.30 o
  -2   8  17     4362.26     4610.13    259.44 o
   0   8  17    11358.93    11678.63    478.14 o
   2   8  17    11936.58    12976.57    608.17 o
   4   8  17    13410.79    14684.64    701.33 o
   6   8  17     6650.65     6306.88    531.10 o
 -15   9  17     2270.45     3078.62    486.34 o
 -13   9  17      195.79      156.74    299.42 o
 -11   9  17     5604.10     5271.26    705.58 o
  -9   9  17     5024.54     5069.87    733.32 o
  -7   9  17     2411.07     1993.81    303.61 o
  -5   9  17     2344.99     2343.21    201.75 o
  -3   9  17     4138.53     4304.63    292.21 o
  -1   9  17     2886.69     3242.77    383.47 o
   1   9  17     5277.16     5250.13    398.77 o
   3   9  17     2006.05     2005.66    333.57 o
   5   9  17     2841.12     3743.68    583.32 o
 -14  10  17     2375.78     2019.43    697.71 o
 -12  10  17      808.04      661.56    420.71 o
 -10  10  17     1698.22      895.89    404.74 o
  -8  10  17     5314.12     5112.50    682.15 o
  -6  10  17     9368.86     8907.28    593.18 o
  -4  10  17     8266.35     8645.19    609.33 o
  -2  10  17     2534.97     2812.20    641.61 o
   0  10  17     3811.83     3879.12    364.99 o
   2  10  17     9527.76     9880.82    583.59 o
   4  10  17     7660.27     7681.72    551.00 o
 -13  11  17     4788.38     3343.50    616.59 o
 -11  11  17     2411.77     2808.19    571.68 o
  -9  11  17     3971.17     3644.34    622.16 o
  -7  11  17    11831.52    11445.07    705.65 o
  -5  11  17     6588.02     7610.59    856.28 o
  -3  11  17     7543.45     8658.87   1116.75 o
  -1  11  17     7579.64    10060.40   1840.40 o
   1  11  17     7376.51     6652.54    956.17 o
   3  11  17     3946.67     4000.55    443.07 o
 -12  12  17      265.88      575.05    681.26 o
 -10  12  17        1.38     -323.43    367.13 o
  -8  12  17     3639.88     2826.94    437.60 o
  -6  12  17      187.91      431.42    316.78 o
  -4  12  17      264.04      581.71    355.30 o
  -2  12  17      183.05       86.73    421.82 o
   0  12  17      522.82      712.49    415.45 o
   2  12  17     1662.83     1783.43    355.32 o
  -9  13  17     7848.10     8165.60    996.77 o
  -7  13  17     8379.50     9047.60   1729.65 o
  -5  13  17     8589.25     9893.24    787.23 o
  -3  13  17    11078.58     9969.60    783.20 o
  -1  13  17    14071.01    15435.03   1016.94 o
  -4  14  17      423.58      614.17    387.21 o
 -18   0  18        1.90      445.74    599.57 o
 -16   0  18     2744.51     2453.64    813.55 o
 -14   0  18     2927.90     2603.87    654.94 o
 -12   0  18     1553.79     1804.10    247.98 o
 -10   0  18      541.84     1017.96    533.25 o
  -8   0  18     4628.38     4417.78    929.77 o
  -6   0  18     1165.92      962.59    522.31 o
  -4   0  18       28.84      106.28    171.88 o
  -2   0  18    25324.54    23709.18    959.36 o
   0   0  18    11630.79    12419.47    934.90 o
   2   0  18     2167.40     2390.95    486.76 o
   4   0  18     4237.27     4711.75    480.34 o
   6   0  18     7077.83     7857.74    660.28 o
   8   0  18     2149.08     1820.68    472.75 o
 -17   1  18        1.20      -63.07    354.66 o
 -15   1  18      641.99      511.70    199.68 o
 -13   1  18      699.87      361.84    307.97 o
 -11   1  18       52.25     -222.19    141.64 o
  -9   1  18       39.47      -48.38    415.54 o
  -7   1  18      384.71      616.42    378.40 o
  -5   1  18      779.55     1189.32    432.85 o
  -3   1  18      260.73      265.72    153.42 o
  -1   1  18      199.94      880.37    196.85 o
   1   1  18     1003.13     1090.53    224.51 o
   3   1  18      167.41      685.75    377.18 o
   5   1  18        3.63      -45.89    194.82 o
   7   1  18      371.17      491.09    246.48 o
 -18   2  18        9.39     -215.78    335.01 o
 -16   2  18      799.98      316.73    345.34 o
 -14   2  18      495.15      634.44    198.10 o
 -12   2  18      108.04      131.31    138.27 o
 -10   2  18     1465.44     1813.93    249.75 o
  -8   2  18      877.14     1180.75    440.97 o
  -6   2  18     6419.85     5776.21   1059.67 o
  -4   2  18     3397.86     3349.78    219.02 o
  -2   2  18     2724.13     2717.23    261.41 o
   0   2  18     3813.68     3474.08    286.81 o
   2   2  18     4864.83     5094.39    361.98 o
   4   2  18     7089.04     8171.23    505.77 o
   6   2  18     3032.07     3134.91    341.94 o
   8   2  18     6199.91     7390.84   1446.19 o
 -17   3  18     1269.21     1294.46    486.60 o
 -15   3  18     1231.52     1274.44    461.57 o
 -13   3  18     3052.58     2608.17    237.85 o
 -11   3  18       58.82     -154.19    104.00 o
  -9   3  18     2053.95     1839.70    241.12 o
  -7   3  18     3071.32     2876.84    285.87 o
  -5   3  18     2504.97     2834.46    211.81 o
  -3   3  18     5500.08     5493.52    325.25 o
  -1   3  18     1094.37     1444.91    243.05 o
   1   3  18      953.89     1475.57    244.49 o
   3   3  18      610.18      435.10    241.04 o
   5   3  18     5275.62     6725.21    459.47 o
   7   3  18     2634.36     2306.88    365.94 o
 -16   4  18       10.55       62.51    372.41 o
 -14   4  18      274.03       99.68    203.73 o
 -12   4  18     1711.32     1816.05    217.44 o
 -10   4  18      706.53      564.33    124.30 o
  -8   4  18        5.33     -142.54    184.42 o
  -6   4  18       61.67      163.41    118.59 o
  -4   4  18     5442.35     5712.22    264.53 o
  -2   4  18      410.18      395.30    308.29 o
   0   4  18     1023.67     1174.93    246.52 o
   2   4  18      838.00      767.06    533.93 o
   4   4  18     2625.58     2564.15    312.58 o
   6   4  18     4444.61     5106.51    530.40 o
 -17   5  18       44.73       89.60    375.16 o
 -15   5  18      364.58       17.11    365.95 o
 -13   5  18      411.57      462.74    230.71 o
 -11   5  18     1551.90     1542.37    215.42 o
  -9   5  18     4738.35     5019.10    237.07 o
  -7   5  18     1987.62     1854.46    154.44 o
  -5   5  18     3999.28     3981.87    232.08 o
  -3   5  18     1764.31     2013.46    209.36 o
  -1   5  18     1756.47     1952.79    318.99 o
   1   5  18     8778.83    10077.77   1336.55 o
   3   5  18     5706.02     5530.24    518.63 o
   5   5  18     2492.65     2543.72    553.80 o
   7   5  18     4291.29     4984.79    486.20 o
 -16   6  18      564.95      747.60    354.94 o
 -14   6  18      107.23      -30.24    275.96 o
 -12   6  18     2155.82     2480.99    470.59 o
 -10   6  18       18.55       64.45    177.44 o
  -8   6  18        6.47       -8.75    115.49 o
  -6   6  18      337.82      230.91    155.06 o
  -4   6  18     4065.18     3846.92    257.57 o
  -2   6  18      868.49      924.32    197.01 o
   0   6  18      175.12      404.72    518.89 o
   2   6  18        7.98      147.10    254.45 o
   4   6  18        2.74      -61.48    356.29 o
   6   6  18      901.82      386.19    293.97 o
 -15   7  18     5532.52     5447.73    631.29 o
 -13   7  18     1474.65     1998.08    417.84 o
 -11   7  18      472.03      533.04    336.73 o
  -9   7  18       76.41      -11.84    173.79 o
  -7   7  18     5612.06     5646.48    307.87 o
  -5   7  18     8942.21     8958.92    379.40 o
  -3   7  18     1917.41     2060.40    229.50 o
  -1   7  18     3986.81     2702.49    811.50 o
   1   7  18     5194.02     5414.14    554.79 o
   3   7  18     5157.76     5550.72    567.06 o
   5   7  18     3619.00     3678.66    402.49 o
 -14   8  18      365.34      537.42    541.57 o
 -12   8  18     1753.91     1726.69    492.70 o
 -10   8  18      152.39      125.09    240.15 o
  -8   8  18      155.01       11.58    271.94 o
  -6   8  18      352.13      221.08    542.14 o
  -4   8  18       72.59     -106.63    373.28 o
  -2   8  18       15.42     -319.95    401.99 o
   0   8  18     1694.38      537.21    295.37 o
   2   8  18     1600.94     1482.04    382.67 o
   4   8  18      286.38      512.35    327.02 o
 -13   9  18       42.72      -38.02    310.95 o
 -11   9  18      952.57      824.82    515.13 o
  -9   9  18     1188.28      421.22    406.31 o
  -7   9  18     3020.72     3154.39    909.95 o
  -5   9  18     1258.26     1634.62    728.78 o
  -3   9  18     2592.54     2605.41    821.75 o
  -1   9  18     1939.31     1847.92    797.14 o
   1   9  18     3761.61     3341.28    475.73 o
   3   9  18     7203.53     7345.87    934.90 o
 -12  10  18      167.56      -47.08    365.58 o
 -10  10  18      587.70     1291.77    459.75 o
  -8  10  18     6590.64     6851.60   1228.53 o
  -6  10  18     3603.95     2429.03    815.60 o
  -4  10  18      715.41      401.31    573.59 o
  -2  10  18      432.20     1270.92    671.35 o
   0  10  18     3329.46     2762.05    470.29 o
   2  10  18     3049.21     4050.02    545.00 o
 -11  11  18       97.45      253.87    605.04 o
  -9  11  18     2312.24     1148.47    424.12 o
  -7  11  18     1090.48     1914.92    782.79 o
  -5  11  18        3.95       22.56    627.60 o
  -3  11  18       32.62     -325.42    478.56 o
  -1  11  18     2173.75     2086.15    978.31 o
   1  11  18     1145.25      498.09    356.78 o
  -8  12  18      747.87      740.40    688.44 o
  -6  12  18     1804.45     1702.99    844.31 o
  -4  12  18     8289.06     7555.08   1378.93 o
  -2  12  18     4777.17     5295.41    594.29 o
 -17   1  19      931.04      211.55    971.13 o
 -15   1  19      538.71      310.51    190.30 o
 -13   1  19       79.79     -176.50    142.15 o
 -11   1  19     1858.24     2358.49    464.06 o
  -9   1  19     1709.15     1414.48    649.47 o
  -7   1  19      449.82      865.36    401.66 o
  -5   1  19       16.68     -121.62    285.93 o
  -3   1  19      499.32      553.16    158.52 o
  -1   1  19      396.14       72.50    175.92 o
   1   1  19      259.65      422.27    356.18 o
   3   1  19       90.17     -163.50    306.81 o
   5   1  19      749.79      953.11    538.38 o
 -16   2  19     2591.83     2427.46    593.47 o
 -14   2  19     1651.82     1495.13    301.17 o
 -12   2  19      354.28      -69.66    173.58 o
 -10   2  19      597.71      590.66    313.42 o
  -8   2  19      557.46     1214.86    689.81 o
  -6   2  19      298.75      122.37    445.74 o
  -4   2  19      143.06      103.13    160.18 o
  -2   2  19        0.14       96.61    166.72 o
   0   2  19     2110.01     1468.40    470.38 o
   2   2  19     1170.49      421.64    478.22 o
   4   2  19       63.63     -126.59    299.11 o
   6   2  19      266.86       98.99    389.03 o
 -15   3  19      993.21      297.85    651.87 o
 -13   3  19       80.43     -178.29    152.62 o
 -11   3  19      284.94      -83.99    190.15 o
  -9   3  19       61.77       55.36    150.57 o
  -7   3  19       52.02      107.73    187.66 o
  -5   3  19      845.14      795.39    246.15 o
  -3   3  19       90.15      188.48    171.43 o
  -1   3  19      334.88      563.33    607.09 o
   1   3  19     1796.43     2286.83    756.12 o
   3   3  19      411.71      358.92    564.02 o
   5   3  19       49.35      213.30    543.51 o
 -16   4  19     2446.94     2188.32    575.00 o
 -14   4  19     1672.77     1047.28    320.63 o
 -12   4  19      290.59      287.71    161.69 o
 -10   4  19      125.94     -149.79    224.61 o
  -8   4  19     1302.63     1239.47    621.44 o
  -6   4  19      321.67      349.20    147.29 o
  -4   4  19      322.49      251.61    145.11 o
  -2   4  19      508.10     -127.84    395.15 o
   0   4  19      335.47     -656.99    365.76 o
   2   4  19      875.16      994.72    592.05 o
   4   4  19      811.50      893.54    631.01 o
 -15   5  19      158.54     -247.71    263.54 o
 -13   5  19     1703.18     1628.42    269.55 o
 -11   5  19     4349.46     3926.84    270.76 o
  -9   5  19      250.71      -48.67    141.07 o
  -7   5  19      288.33       22.63    155.32 o
  -5   5  19      321.51      237.17    252.52 o
  -3   5  19       17.09     -170.73    252.27 o
  -1   5  19        1.57        7.36    259.77 o
   1   5  19        0.11     -272.09    464.89 o
   3   5  19      184.19       71.78    494.97 o
   5   5  19      869.59      462.15    622.81 o
 -14   6  19     3383.29     1831.40    433.33 o
 -12   6  19      153.50      -39.21    216.19 o
 -10   6  19        4.87     -212.66    175.26 o
  -8   6  19      487.93      342.60    178.42 o
  -6   6  19      495.07      791.76    449.16 o
  -4   6  19      355.56      153.26    258.15 o
  -2   6  19     2196.89     1380.42    340.10 o
   0   6  19      274.84      -97.76    438.91 o
   2   6  19      172.62       36.23    521.63 o
   4   6  19       36.17      -13.67    532.57 o
 -13   7  19       22.29     -138.61    268.53 o
 -11   7  19      983.43     1223.05    284.70 o
  -9   7  19     2973.88     3208.96    371.07 o
  -7   7  19        3.22     -111.54    246.91 o
  -5   7  19       68.93      187.43    257.35 o
  -3   7  19      411.87      531.88    559.91 o
  -1   7  19      206.34      200.31    581.11 o
   1   7  19        1.92      520.26    608.45 o
   3   7  19      499.15     1129.40    731.51 o
 -12   8  19     1229.10      937.13    649.47 o
 -10   8  19     1524.84     2186.52    554.22 o
  -8   8  19      152.62      -73.64    265.40 o
  -6   8  19        1.65      306.25    278.07 o
  -4   8  19       67.71      152.46    538.04 o
  -2   8  19     1140.70      768.43    663.83 o
   0   8  19       45.70      138.78    512.06 o
   2   8  19      452.38      303.54    536.67 o
 -11   9  19       51.93     -320.22    358.81 o
  -9   9  19      617.69      -15.72    578.37 o
  -7   9  19        6.63      391.05    534.62 o
  -5   9  19       19.63     -466.25    565.38 o
  -3   9  19        5.77     -736.30    417.71 o
  -1   9  19        0.74       28.71    500.44 o
   1   9  19      490.77      859.35    695.28 o
 -10  10  19      132.64      437.89    405.09 o
  -8  10  19        3.80     -284.40    523.00 o
  -6  10  19        2.83      261.84    603.67 o
  -4  10  19      101.09     -293.29    574.95 o
  -2  10  19       90.19     -274.15    510.01 o
   0  10  19     1461.69     1356.37    828.59 o
  -7  11  19      783.54      660.41    704.17 o
  -5  11  19       61.90      120.32    637.17 o
  -3  11  19      407.27     1504.73    822.44 o
 -14   0  20     4087.94     3583.10    657.33 o
 -12   0  20     6857.76     6909.71   1234.00 o
  -8   0  20     5420.67     4506.66   1033.69 o
  -6   0  20     3414.46     3708.83    984.46 o
  -4   0  20     4929.03     4468.37   1029.59 o
  -2   0  20     2249.55     3485.96    878.50 o
   0   0  20    15378.11    15990.02   1657.86 o
   2   0  20     9329.74     8843.08   1313.99 o
   4   0  20     4680.83     3495.53    938.66 o
 -15   1  20     2408.82     2155.83    522.50 o
 -13   1  20      298.71      295.37    180.48 o
 -11   1  20      118.73      210.66    659.73 o
  -9   1  20        0.59      644.69    583.16 o
  -7   1  20      825.24      752.02    635.12 o
  -5   1  20      323.29      276.36    345.58 o
  -3   1  20     1085.59     1088.42    458.38 o
  -1   1  20        0.37     -133.02    354.89 o
   1   1  20     1293.68      779.95    589.65 o
   3   1  20      417.81      600.37    441.71 o
 -14   2  20     3848.91     3849.70    800.69 o
 -12   2  20     4371.22     3511.92   1058.04 o
 -10   2  20     4886.61     3894.35    684.57 o
  -8   2  20     4317.75     4475.89   1043.94 o
  -6   2  20     1770.26     2866.57    857.99 o
  -4   2  20     2327.30     1107.52    667.93 o
  -2   2  20     5269.34     5740.42    792.67 o
   0   2  20       72.80     -320.21    366.42 o
   2   2  20      200.68       59.63    352.56 o
   4   2  20       52.79      459.13    414.71 o
 -15   3  20     2064.86     1971.23    560.86 o
 -13   3  20     1724.72     1812.06    265.62 o
 -11   3  20     1818.10     1972.56    284.46 o
  -9   3  20      584.85      269.36    535.30 o
  -7   3  20      776.35     1789.81    759.54 o
  -5   3  20     7201.32     6423.63   1176.57 o
  -3   3  20     1617.62     1690.68    711.00 o
  -1   3  20       96.72     -147.67    491.55 o
   1   3  20      629.50      747.24    599.57 o
   3   3  20     1036.50     1080.86    677.50 o
 -14   4  20       70.57      156.54    211.72 o
 -12   4  20     1157.74     1222.42    246.28 o
 -10   4  20     3918.02     4175.36    337.74 o
  -8   4  20     1927.36     1573.77    754.07 o
  -6   4  20     1760.34     1334.50    718.52 o
  -4   4  20       10.04     -288.24    214.64 o
  -2   4  20     1109.98     1395.79    332.75 o
   0   4  20      604.25      403.36    575.64 o
   2   4  20      560.29     -164.76    533.93 o
 -13   5  20    11602.09    10999.21    976.31 o
 -11   5  20     9175.89     9148.49    481.74 o
  -9   5  20     3615.00     3711.45    372.56 o
  -7   5  20     2561.92     2719.97    738.35 o
  -5   5  20     3513.21     3662.35    575.64 o
  -3   5  20     3101.92     3261.64    395.44 o
  -1   5  20     2512.99     1648.29    724.67 o
   1   5  20      577.25     -445.74    473.77 o
   3   5  20        5.89     -198.94    488.13 o
 -12   6  20      735.75      854.73    257.65 o
 -10   6  20      830.51      555.81    183.39 o
  -8   6  20       13.21      -52.34    218.74 o
  -6   6  20      212.00       32.80    243.42 o
  -4   6  20        0.93       86.80    262.66 o
  -2   6  20       30.26      773.21    565.38 o
   0   6  20      112.59      647.42    657.68 o
   2   6  20        0.06      179.80    525.73 o
 -11   7  20     2098.02     1824.90    727.27 o
  -9   7  20     2430.89     1992.77    592.05 o
  -7   7  20     6949.27     7930.72    578.54 o
  -5   7  20     3484.13     3694.70    815.60 o
  -3   7  20     1876.87     2979.37    909.26 o
  -1   7  20     3184.69     4739.78   1113.67 o
   1   7  20     2100.00     2705.22    906.53 o
 -10   8  20      218.36      122.84    372.65 o
  -8   8  20     1405.94     1584.71    830.64 o
  -6   8  20     2401.70     2019.52    851.15 o
  -4   8  20       66.92     -117.59    527.10 o
  -2   8  20      114.32      538.04    602.98 o
   0   8  20      179.21      817.65    680.92 o
  -9   9  20     5135.03     2846.74    914.73 o
  -7   9  20     2642.03     3727.97   1030.95 o
  -5   9  20     1523.26     1804.17    868.24 o
  -3   9  20     1169.67     1079.49    801.93 o
 -13   1  21    11876.12    11812.78   1400.81 o
  -9   1  21     8121.87     6100.94   1218.27 o
  -7   1  21     3875.83     3312.99    947.55 o
  -5   1  21     6065.25     6366.88    864.57 o
  -3   1  21    11151.72    12629.76   1991.15 o
  -1   1  21    20352.85    22808.26   1436.26 o
   1   1  21     8312.47     8359.38    933.66 o
 -12   2  21      962.14     1757.68    783.47 o
 -10   2  21     2338.30     2502.18    802.61 o
  -8   2  21     1285.65     1171.10    727.41 o
  -6   2  21     1298.41     2472.78    848.42 o
  -4   2  21     2149.37     2411.29    283.66 o
  -2   2  21      656.66      996.15    483.21 o
   0   2  21       10.71     -211.43    365.43 o
   2   2  21     1840.05     1806.10    632.04 o
 -13   3  21     4300.72     4221.53    604.20 o
 -11   3  21     7055.90     6975.22    919.81 o
  -9   3  21     7101.23     8083.54   1378.93 o
  -7   3  21     3636.15     3418.96    976.26 o
  -5   3  21     3591.73     5286.71   1171.10 o
  -3   3  21     3845.73     3593.40    382.74 o
  -1   3  21      646.69     1575.14    782.10 o
   1   3  21     3964.47     4481.36   1042.57 o
 -12   4  21     4799.61     4982.78    782.27 o
 -10   4  21     1869.51     1789.13    809.45 o
  -8   4  21     6368.08     8184.04   1370.05 o
  -6   4  21    13427.20    10857.82   1526.60 o
  -4   4  21     4300.83     4115.16   1424.40 o
  -2   4  21     1472.88     2331.27    885.33 o
   0   4  21     1426.87     1504.73    804.66 o
 -11   5  21      526.01      766.88    444.61 o
  -9   5  21      282.11     -298.76    605.72 o
  -7   5  21     4722.48     5048.11   1131.45 o
  -5   5  21      626.50      472.07    453.61 o
  -3   5  21      120.27        5.67    280.20 o
  -1   5  21       54.20     -289.19    515.48 o
 -10   6  21    17652.73    16795.36   1884.84 o
  -8   6  21    10405.61    13198.65   1707.77 o
  -6   6  21     7520.17     9302.90    568.62 o
  -4   6  21     9912.11    11302.88   1613.43 o
  -2   6  21     6627.84     6627.36   1297.58 o
  -9   7  21     1213.31     2174.71    900.37 o
  -7   7  21      671.23      967.73    297.96 o
  -5   7  21      288.46      432.75    614.61 o
  -3   7  21      661.47      487.45    697.33 o
  -6   0  22     7460.70     8957.25   1463.02 o
  -4   0  22    16904.47    18492.20   1924.49 o
  -2   0  22    12602.24    11757.51   1607.96 o
  -9   1  22      253.20      -97.76    639.22 o
  -7   1  22        1.28     -548.29    421.82 o
  -5   1  22      162.82     -484.79    342.85 o
  -3   1  22     1000.63     1156.62    534.79 o
  -1   1  22        2.30      120.83    814.58 o
 -10   2  22     8786.08     5806.97   1258.61 o
  -8   2  22     2243.08     2675.14    972.84 o
  -6   2  22     3681.54     5121.26   1199.82 o
  -4   2  22     6800.97     8711.14   1476.01 o
  -2   2  22     8014.25     9338.05   1467.81 o
  -9   3  22     6246.86     6105.04   1288.01 o
  -7   3  22     4526.05     4124.49   1100.00 o
  -5   3  22     1573.23     1280.49    821.75 o
  -3   3  22     5942.07     6509.08   1303.73 o
  -8   4  22     2993.69     5139.04   1227.85 o
  -6   4  22     3531.23     2675.83   1004.29 o
  -4   4  22      823.83     1039.16    753.39 o
 
